# Supplementary material for: 1-(2-Chloro­benzo­yl)-3-(2-trifluoro­methyl­phen­yl)thio­urea
Source: Acta Crystallogr Sect E Struct Rep Online. 2012 Dec 5;69(Pt 1):o16. doi: 10.1107/S1600536812048829 (PMC3588247; doi:10.1107/S1600536812048829)
Supplement: Supplementary file 1 [file e-69-00o16-sup1.cif]

##############################################################################
#                                                                            #
# This CIF contains the data in a paper accepted for publication in          #
# Acta Crystallographica Section E. It conforms to the requirements of       #
# Notes for Authors for Acta Crystallographica Section E, and has been       #
# peer reviewed under the auspices of the IUCr Commission on Journals.       #
#                                                                            #
# Full details of the Crystallographic Information File format               #
# are given in the paper "The Crystallographic Information File (CIF):       #
# a New Standard Archive File for Crystallography" by S. R. Hall, F. H.      #
# Allen and I. D. Brown [Acta Cryst. (1991), A47, 655-685].                  #
#                                                                            #
# The current version of the core CIF dictionary is obtainable from          #
# ftp://ftp.iucr.org/pub/cif_core.dic.                                       #
#                                                                            #
# Software is freely available for graphical display of the structure(s)     #
# in this CIF. For information consult the CIF software page                 #
# http://www.iucr.org/resources/cif/software.                                #
#                                                                            #
# This file may be used for bona fide research purposes within the           #
# scientific community so long as proper attribution is given to the journal # 
# article from which it was obtained.                                        #
#                                                                            #
##############################################################################
data_I
_audit_creation_method     SHELXL-97
_chemical_name_systematic
;
1-(2-Chlorobenzoyl)-3-(2-trifluoromethylphenyl)thiourea
;
_chemical_name_common     ?
_chemical_formula_moiety     'C15 H10 Cl F3 N2 O S'
_chemical_formula_sum     'C15 H10 Cl F3 N2 O S'
_chemical_formula_iupac     'C15 H10 Cl F3 N2 O S'
_chemical_formula_weight     358.76
_chemical_melting_point     ?
_symmetry_cell_setting     triclinic
_symmetry_space_group_name_H-M     'P -1'
_symmetry_space_group_name_Hall     '-P 1'
loop_
    _symmetry_equiv_pos_as_xyz
    'x, y, z'
    '-x, -y, -z'
_cell_length_a     7.705(3)
_cell_length_b     8.348(3)
_cell_length_c     12.465(5)
_cell_angle_alpha     84.920(10)
_cell_angle_beta     72.913(9)
_cell_angle_gamma     86.272(11)
_cell_volume     762.7(5)
_cell_formula_units_Z     2
_cell_measurement_reflns_used     2652
_cell_measurement_theta_min     3.0910
_cell_measurement_theta_max     27.4835
_cell_measurement_temperature     123.15
_exptl_crystal_description     Block
_exptl_crystal_colour     Colorless
_exptl_crystal_size_max     0.45
_exptl_crystal_size_mid     0.36
_exptl_crystal_size_min     0.28
_exptl_crystal_density_diffrn     1.562
_exptl_crystal_density_meas     ?
_exptl_crystal_density_method     'not measured'
_exptl_crystal_F_000     364
_exptl_absorpt_coefficient_mu     0.423
_exptl_absorpt_correction_type     none
_exptl_special_details
;
;
_diffrn_ambient_temperature     123(2)
_diffrn_radiation_type     MoK\a
_diffrn_radiation_wavelength     0.71070
_diffrn_radiation_source     'Rotating Anode'
_diffrn_radiation_monochromator     'Graphite Monochromator'
_diffrn_measurement_device_type     'Rigaku/MSC Mercury CCD'
_diffrn_measurement_method     \w
_diffrn_detector_area_resol_mean     14.62
_diffrn_reflns_number     5989
_diffrn_reflns_av_R_equivalents     0.0234
_diffrn_reflns_av_sigmaI/netI     0.0228
_diffrn_reflns_theta_min     3.09
_diffrn_reflns_theta_max     27.48
_diffrn_reflns_theta_full     27.48
_diffrn_measured_fraction_theta_max     0.977
_diffrn_measured_fraction_theta_full     0.977
_diffrn_reflns_limit_h_min     -8
_diffrn_reflns_limit_h_max     10
_diffrn_reflns_limit_k_min     -10
_diffrn_reflns_limit_k_max     10
_diffrn_reflns_limit_l_min     -16
_diffrn_reflns_limit_l_max     12
_refine_special_details
;
Refinement of <i>F</i>^2^ against ALL reflections. The weighted <i>R</i>-factor
<i>wR</i> and goodness of fit <i>S</i> are based on <i>F</i>^2^, conventional
<i>R</i>-factors <i>R</i> are based on <i>F</i>, with <i>F</i> set to zero for
negative <i>F</i>^2^. The threshold expression of <i>F</i>^2^ >
\s(<i>F</i>^2^) is used only for calculating <i>R</i>-factors(gt) <i>etc</i>.
and is not relevant to the choice of reflections for refinement.
<i>R</i>-factors based on <i>F</i>^2^ are statistically about twice as large
as those based on <i>F</i>, and <i>R</i>- factors based on ALL data will be
even larger.
;
_reflns_number_total     3408
_reflns_number_gt     3240
_reflns_threshold_expression     I>2sigma(I)
_refine_ls_structure_factor_coef     Fsqd
_refine_ls_matrix_type     full
_refine_ls_R_factor_all     0.0341
_refine_ls_R_factor_gt     0.0313
_refine_ls_wR_factor_gt     0.0731
_refine_ls_wR_factor_ref     0.0747
_refine_ls_goodness_of_fit_ref     1.067
_refine_ls_restrained_S_all     1.067
_refine_ls_number_reflns     3408
_refine_ls_number_parameters     236
_refine_ls_number_restraints     0
_refine_ls_hydrogen_treatment     constr
_refine_ls_weighting_scheme     calc
_refine_ls_weighting_details
         'calc w=1/[\s^2^(Fo^2^)+(0.0273P)^2^+0.4772P] where P=(Fo^2^+2Fc^2^)/3'
_atom_sites_solution_hydrogens     geom
_atom_sites_solution_primary     direct
_atom_sites_solution_secondary     difmap
_refine_ls_shift/su_max     0.001
_refine_ls_shift/su_mean     0.000
_refine_diff_density_max     0.383
_refine_diff_density_min     -0.207
_refine_ls_extinction_method     none
_refine_ls_extinction_coef     ?
loop_
    _atom_type_symbol
    _atom_type_description
    _atom_type_scat_dispersion_real
    _atom_type_scat_dispersion_imag
    _atom_type_scat_source
    'C' 'C' 0.0033 0.0016
                         'International Tables Vol C Tables 4.2.6.8 and 6.1.1.4'
    'H' 'H' 0.0000 0.0000
                         'International Tables Vol C Tables 4.2.6.8 and 6.1.1.4'
    'N' 'N' 0.0061 0.0033
                         'International Tables Vol C Tables 4.2.6.8 and 6.1.1.4'
    'O' 'O' 0.0106 0.0060
                         'International Tables Vol C Tables 4.2.6.8 and 6.1.1.4'
    'F' 'F' 0.0171 0.0103
                         'International Tables Vol C Tables 4.2.6.8 and 6.1.1.4'
    'S' 'S' 0.1246 0.1234
                         'International Tables Vol C Tables 4.2.6.8 and 6.1.1.4'
    'Cl' 'Cl' 0.1484 0.1585
                         'International Tables Vol C Tables 4.2.6.8 and 6.1.1.4'
_computing_data_collection
                 'CrystalClear (Molecular Structure Corporation & Rigaku, 2001)'
_computing_cell_refinement
                 'CrystalClear (Molecular Structure Corporation & Rigaku, 2001)'
_computing_data_reduction
                 'CrystalClear (Molecular Structure Corporation & Rigaku, 2001)'
_computing_structure_solution     'SIR97 (Altomare <i>et al.</i>, 1999)'
_computing_structure_refinement     'SHELXL97 (Sheldrick, 2008)'
_computing_molecular_graphics     'ORTEPII (Johnson, 1976)'
_computing_publication_material
                 '<i>Yadokari-XG</i> (Wakita, 2001; Kabuto <i>et al.</i>, 2009)'
loop_
    _atom_site_type_symbol
    _atom_site_label
    _atom_site_fract_x
    _atom_site_fract_y
    _atom_site_fract_z
    _atom_site_U_iso_or_equiv
    _atom_site_adp_type
    _atom_site_calc_flag
    _atom_site_refinement_flags
    _atom_site_occupancy
    _atom_site_symmetry_multiplicity
    _atom_site_disorder_assembly
    _atom_site_disorder_group
    C C1 0.88846(18) 0.27682(16) 0.40388(11) 0.0167(3) Uani d . 1 1 . .
    O O1 1.00871(14) 0.25013(13) 0.31743(8) 0.0241(2) Uani d . 1 1 . .
    N N1 0.72626(15) 0.35754(14) 0.40451(9) 0.0171(2) Uani d . 1 1 . .
    H H1 0.6488 0.3712 0.4711 0.020 Uiso calc R 1 1 . .
    C C2 0.67122(17) 0.41979(16) 0.31202(11) 0.0157(2) Uani d . 1 1 . .
    S S1 0.47107(4) 0.52082(4) 0.33205(3) 0.01981(10) Uani d . 1 1 . .
    N N2 0.78777(15) 0.39383(14) 0.21154(9) 0.0181(2) Uani d . 1 1 . .
    H H2 0.8874 0.3349 0.2097 0.022 Uiso calc R 1 1 . .
    C C3 0.91513(17) 0.22916(16) 0.51696(11) 0.0161(3) Uani d . 1 1 . .
    C C4 0.79470(18) 0.13899(16) 0.60350(11) 0.0166(3) Uani d . 1 1 . .
    C C5 0.8315(2) 0.09787(17) 0.70526(12) 0.0215(3) Uani d . 1 1 . .
    H H5 0.7486 0.0367 0.7637 0.026 Uiso calc R 1 1 . .
    C C6 0.9904(2) 0.14674(18) 0.72090(13) 0.0243(3) Uani d . 1 1 . .
    H H6 1.0150 0.1206 0.7909 0.029 Uiso calc R 1 1 . .
    C C7 1.1135(2) 0.23331(19) 0.63536(13) 0.0255(3) Uani d . 1 1 . .
    H H7 1.2228 0.2652 0.6463 0.031 Uiso calc R 1 1 . .
    C C8 1.07667(19) 0.27344(18) 0.53359(12) 0.0219(3) Uani d . 1 1 . .
    H H8 1.1621 0.3316 0.4746 0.026 Uiso calc R 1 1 . .
    Cl Cl1 0.60119(5) 0.06558(4) 0.58431(3) 0.02446(10) Uani d . 1 1 . .
    C C9 0.76060(17) 0.45602(16) 0.10645(10) 0.0157(3) Uani d . 1 1 . .
    C C10 0.72840(17) 0.35187(16) 0.03331(11) 0.0168(3) Uani d . 1 1 A .
    C C11 0.71224(18) 0.41280(17) -0.07151(11) 0.0182(3) Uani d . 1 1 . .
    H H11 0.6902 0.3424 -0.1215 0.022 Uiso calc R 1 1 . .
    C C12 0.72833(18) 0.57592(17) -0.10270(11) 0.0194(3) Uani d . 1 1 . .
    H H12 0.7174 0.6172 -0.1740 0.023 Uiso calc R 1 1 . .
    C C13 0.76050(19) 0.67912(17) -0.02973(12) 0.0211(3) Uani d . 1 1 . .
    H H13 0.7715 0.7909 -0.0513 0.025 Uiso calc R 1 1 . .
    C C14 0.77660(19) 0.61922(17) 0.07490(12) 0.0199(3) Uani d . 1 1 . .
    H H14 0.7985 0.6901 0.1247 0.024 Uiso calc R 1 1 . .
    C C15 0.7096(2) 0.17576(17) 0.06715(12) 0.0221(3) Uani d . 1 1 . .
    F F1B 0.655(4) 0.094(4) -0.007(3) 0.031(2) Uani d P 0.48(9) 1 A 2
    F F2B 0.879(4) 0.112(3) 0.082(2) 0.027(2) Uani d P 0.48(9) 1 A 2
    F F3B 0.582(2) 0.1436(14) 0.1620(9) 0.040(4) Uani d P 0.48(9) 1 A 2
    F F1A 0.690(5) 0.096(4) -0.015(3) 0.035(3) Uani d P 0.52(9) 1 A 1
    F F2A 0.848(3) 0.098(3) 0.086(2) 0.031(2) Uani d P 0.52(9) 1 A 1
    F F3A 0.5736(17) 0.1467(12) 0.1633(7) 0.030(3) Uani d P 0.52(9) 1 A 1
loop_
    _atom_site_aniso_label
    _atom_site_aniso_U_11
    _atom_site_aniso_U_22
    _atom_site_aniso_U_33
    _atom_site_aniso_U_12
    _atom_site_aniso_U_13
    _atom_site_aniso_U_23
    C1 0.0175(6) 0.0172(6) 0.0149(6) 0.0001(5) -0.0043(5) -0.0007(5)
    O1 0.0208(5) 0.0306(6) 0.0164(5) 0.0078(4) -0.0008(4) 0.0000(4)
    N1 0.0154(5) 0.0237(6) 0.0105(5) 0.0035(4) -0.0020(4) -0.0019(4)
    C2 0.0169(6) 0.0172(6) 0.0130(6) -0.0007(5) -0.0037(5) -0.0028(5)
    S1 0.01603(16) 0.02989(19) 0.01299(16) 0.00589(13) -0.00426(12) -0.00353(13)
    N2 0.0174(5) 0.0241(6) 0.0116(5) 0.0057(4) -0.0037(4) -0.0019(4)
    C3 0.0164(6) 0.0168(6) 0.0152(6) 0.0026(5) -0.0053(5) -0.0019(5)
    C4 0.0178(6) 0.0153(6) 0.0173(6) 0.0000(5) -0.0059(5) -0.0022(5)
    C5 0.0281(7) 0.0189(7) 0.0170(6) 0.0004(5) -0.0069(5) 0.0015(5)
    C6 0.0318(8) 0.0236(7) 0.0220(7) 0.0063(6) -0.0160(6) -0.0032(6)
    C7 0.0213(7) 0.0282(8) 0.0321(8) 0.0022(6) -0.0151(6) -0.0059(6)
    C8 0.0173(6) 0.0237(7) 0.0242(7) -0.0004(5) -0.0056(5) -0.0010(5)
    Cl1 0.02307(17) 0.02779(19) 0.02433(18) -0.00967(13) -0.00880(13)
                                                                     0.00143(13)
    C9 0.0136(6) 0.0212(6) 0.0105(6) 0.0020(5) -0.0012(4) -0.0017(5)
    C10 0.0150(6) 0.0195(6) 0.0140(6) 0.0006(5) -0.0017(5) -0.0015(5)
    C11 0.0170(6) 0.0239(7) 0.0134(6) -0.0004(5) -0.0033(5) -0.0032(5)
    C12 0.0156(6) 0.0273(7) 0.0136(6) 0.0001(5) -0.0030(5) 0.0028(5)
    C13 0.0207(6) 0.0196(7) 0.0214(7) -0.0017(5) -0.0044(5) 0.0028(5)
    C14 0.0208(6) 0.0209(7) 0.0182(6) -0.0013(5) -0.0052(5) -0.0037(5)
    C15 0.0263(7) 0.0209(7) 0.0181(7) 0.0001(5) -0.0051(6) -0.0010(5)
    F1B 0.043(6) 0.020(2) 0.034(6) -0.010(4) -0.015(5) -0.005(3)
    F2B 0.021(5) 0.016(3) 0.042(2) 0.003(3) -0.011(3) 0.003(2)
    F3B 0.046(6) 0.023(5) 0.042(6) -0.003(3) 0.004(4) -0.004(4)
    F1A 0.054(9) 0.025(2) 0.029(3) -0.010(5) -0.014(6) -0.0042(18)
    F2A 0.023(5) 0.024(3) 0.049(3) 0.001(3) -0.013(3) 0.000(2)
    F3A 0.032(4) 0.029(5) 0.019(4) -0.009(3) 0.002(3) 0.014(3)
_geom_special_details
;
All e.s.d.'s (except the e.s.d. in the dihedral angle between two l.s. planes)
are estimated using the full covariance matrix. The cell e.s.d.'s are taken
into account individually in the estimation of e.s.d.'s in distances, angles
and torsion angles; correlations between e.s.d.'s in cell parameters are only
used when they are defined by crystal symmetry. An approximate (isotropic)
treatment of cell e.s.d.'s is used for estimating e.s.d.'s involving l.s.
planes.
;
loop_
    _geom_bond_atom_site_label_1
    _geom_bond_atom_site_label_2
    _geom_bond_site_symmetry_2
    _geom_bond_distance
    _geom_bond_publ_flag
    C1 O1 . 1.2240(17) ?
    C1 N1 . 1.3790(17) ?
    C1 C3 . 1.4992(18) ?
    N1 C2 . 1.3898(17) ?
    N1 H1 . 0.8800 ?
    C2 N2 . 1.3356(17) ?
    C2 S1 . 1.6714(14) ?
    N2 C9 . 1.4338(17) ?
    N2 H2 . 0.8800 ?
    C3 C4 . 1.3964(19) ?
    C3 C8 . 1.3978(19) ?
    C4 C5 . 1.3889(19) ?
    C4 Cl1 . 1.7350(14) ?
    C5 C6 . 1.386(2) ?
    C5 H5 . 0.9500 ?
    C6 C7 . 1.384(2) ?
    C6 H6 . 0.9500 ?
    C7 C8 . 1.388(2) ?
    C7 H7 . 0.9500 ?
    C8 H8 . 0.9500 ?
    C9 C14 . 1.387(2) ?
    C9 C10 . 1.3964(19) ?
    C10 C11 . 1.3968(19) ?
    C10 C15 . 1.497(2) ?
    C11 C12 . 1.386(2) ?
    C11 H11 . 0.9500 ?
    C12 C13 . 1.389(2) ?
    C12 H12 . 0.9500 ?
    C13 C14 . 1.392(2) ?
    C13 H13 . 0.9500 ?
    C14 H14 . 0.9500 ?
    C15 F2A . 1.28(2) ?
    C15 F3B . 1.317(13) ?
    C15 F1A . 1.32(3) ?
    C15 F3A . 1.355(10) ?
    C15 F1B . 1.37(3) ?
    C15 F2B . 1.43(2) ?
loop_
    _geom_angle_atom_site_label_1
    _geom_angle_atom_site_label_2
    _geom_angle_atom_site_label_3
    _geom_angle_site_symmetry_1
    _geom_angle_site_symmetry_3
    _geom_angle
    _geom_angle_publ_flag
    O1 C1 N1 . . 123.21(12) ?
    O1 C1 C3 . . 120.74(12) ?
    N1 C1 C3 . . 115.98(11) ?
    C1 N1 C2 . . 127.40(11) ?
    C1 N1 H1 . . 116.3 ?
    C2 N1 H1 . . 116.3 ?
    N2 C2 N1 . . 115.63(12) ?
    N2 C2 S1 . . 124.81(10) ?
    N1 C2 S1 . . 119.55(10) ?
    C2 N2 C9 . . 124.05(11) ?
    C2 N2 H2 . . 118.0 ?
    C9 N2 H2 . . 118.0 ?
    C4 C3 C8 . . 118.57(12) ?
    C4 C3 C1 . . 124.71(12) ?
    C8 C3 C1 . . 116.66(12) ?
    C5 C4 C3 . . 120.93(13) ?
    C5 C4 Cl1 . . 118.00(11) ?
    C3 C4 Cl1 . . 120.97(10) ?
    C6 C5 C4 . . 119.47(13) ?
    C6 C5 H5 . . 120.3 ?
    C4 C5 H5 . . 120.3 ?
    C7 C6 C5 . . 120.53(13) ?
    C7 C6 H6 . . 119.7 ?
    C5 C6 H6 . . 119.7 ?
    C6 C7 C8 . . 119.83(14) ?
    C6 C7 H7 . . 120.1 ?
    C8 C7 H7 . . 120.1 ?
    C7 C8 C3 . . 120.63(13) ?
    C7 C8 H8 . . 119.7 ?
    C3 C8 H8 . . 119.7 ?
    C14 C9 C10 . . 120.03(12) ?
    C14 C9 N2 . . 119.62(12) ?
    C10 C9 N2 . . 120.25(12) ?
    C9 C10 C11 . . 119.71(13) ?
    C9 C10 C15 . . 120.33(12) ?
    C11 C10 C15 . . 119.96(12) ?
    C12 C11 C10 . . 120.07(13) ?
    C12 C11 H11 . . 120.0 ?
    C10 C11 H11 . . 120.0 ?
    C11 C12 C13 . . 120.04(13) ?
    C11 C12 H12 . . 120.0 ?
    C13 C12 H12 . . 120.0 ?
    C12 C13 C14 . . 120.19(13) ?
    C12 C13 H13 . . 119.9 ?
    C14 C13 H13 . . 119.9 ?
    C9 C14 C13 . . 119.96(13) ?
    C9 C14 H14 . . 120.0 ?
    C13 C14 H14 . . 120.0 ?
    F2A C15 F3B . . 101.9(12) ?
    F2A C15 F1A . . 100(2) ?
    F3B C15 F1A . . 111.6(15) ?
    F2A C15 F3A . . 104.1(12) ?
    F1A C15 F3A . . 111.2(15) ?
    F2A C15 F1B . . 107.3(18) ?
    F3B C15 F1B . . 101.8(14) ?
    F3A C15 F1B . . 101.3(13) ?
    F3B C15 F2B . . 107.7(11) ?
    F1A C15 F2B . . 104(2) ?
    F3A C15 F2B . . 109.9(10) ?
    F1B C15 F2B . . 112.2(17) ?
    F2A C15 C10 . . 117.1(11) ?
    F3B C15 C10 . . 113.8(6) ?
    F1A C15 C10 . . 111.2(14) ?
    F3A C15 C10 . . 112.3(5) ?
    F1B C15 C10 . . 113.3(14) ?
    F2B C15 C10 . . 107.9(10) ?
loop_
    _geom_torsion_atom_site_label_1
    _geom_torsion_atom_site_label_2
    _geom_torsion_atom_site_label_3
    _geom_torsion_atom_site_label_4
    _geom_torsion_site_symmetry_1
    _geom_torsion_site_symmetry_2
    _geom_torsion_site_symmetry_3
    _geom_torsion_site_symmetry_4
    _geom_torsion
    _geom_torsion_publ_flag
    O1 C1 N1 C2 . . . . 0.3(2) ?
    C3 C1 N1 C2 . . . . 177.38(12) ?
    C1 N1 C2 N2 . . . . 2.0(2) ?
    C1 N1 C2 S1 . . . . -177.43(11) ?
    N1 C2 N2 C9 . . . . -176.33(12) ?
    S1 C2 N2 C9 . . . . 3.1(2) ?
    O1 C1 C3 C4 . . . . -128.44(15) ?
    N1 C1 C3 C4 . . . . 54.45(18) ?
    O1 C1 C3 C8 . . . . 48.70(19) ?
    N1 C1 C3 C8 . . . . -128.41(13) ?
    C8 C3 C4 C5 . . . . 1.8(2) ?
    C1 C3 C4 C5 . . . . 178.93(13) ?
    C8 C3 C4 Cl1 . . . . -174.53(10) ?
    C1 C3 C4 Cl1 . . . . 2.57(19) ?
    C3 C4 C5 C6 . . . . -0.2(2) ?
    Cl1 C4 C5 C6 . . . . 176.29(11) ?
    C4 C5 C6 C7 . . . . -1.2(2) ?
    C5 C6 C7 C8 . . . . 0.8(2) ?
    C6 C7 C8 C3 . . . . 0.9(2) ?
    C4 C3 C8 C7 . . . . -2.2(2) ?
    C1 C3 C8 C7 . . . . -179.51(13) ?
    C2 N2 C9 C14 . . . . 71.67(18) ?
    C2 N2 C9 C10 . . . . -111.94(15) ?
    C14 C9 C10 C11 . . . . -0.06(19) ?
    N2 C9 C10 C11 . . . . -176.44(11) ?
    C14 C9 C10 C15 . . . . -179.55(12) ?
    N2 C9 C10 C15 . . . . 4.08(19) ?
    C9 C10 C11 C12 . . . . 0.07(19) ?
    C15 C10 C11 C12 . . . . 179.56(12) ?
    C10 C11 C12 C13 . . . . 0.0(2) ?
    C11 C12 C13 C14 . . . . 0.0(2) ?
    C10 C9 C14 C13 . . . . 0.0(2) ?
    N2 C9 C14 C13 . . . . 176.40(12) ?
    C12 C13 C14 C9 . . . . 0.0(2) ?
    C9 C10 C15 F2A . . . . -62.3(13) ?
    C11 C10 C15 F2A . . . . 118.2(13) ?
    C9 C10 C15 F3B . . . . 56.3(7) ?
    C11 C10 C15 F3B . . . . -123.2(7) ?
    C9 C10 C15 F1A . . . . -176.6(17) ?
    C11 C10 C15 F1A . . . . 3.9(17) ?
    C9 C10 C15 F3A . . . . 58.0(5) ?
    C11 C10 C15 F3A . . . . -121.5(5) ?
    C9 C10 C15 F1B . . . . 172.0(13) ?
    C11 C10 C15 F1B . . . . -7.5(13) ?
    C9 C10 C15 F2B . . . . -63.2(11) ?
    C11 C10 C15 F2B . . . . 117.3(11) ?
loop_
    _geom_hbond_atom_site_label_D
    _geom_hbond_atom_site_label_H
    _geom_hbond_atom_site_label_A
    _geom_hbond_site_symmetry_A
    _geom_hbond_distance_DH
    _geom_hbond_distance_HA
    _geom_hbond_distance_DA
    _geom_hbond_angle_DHA
    N1 H1 S1 2_666 0.88 2.58 3.4032(16) 156.7
    N2 H2 O1 . 0.88 1.91 2.6179(16) 135.9
data_global
_journal_date_recd_electronic     2012-11-27
_journal_date_accepted     2012-11-28
_journal_name_full     'Acta Crystallographica, Section E'
_journal_year     2013
_journal_volume     69
_journal_issue      1
_journal_page_first     o16
_journal_page_last     o16
_journal_paper_category     QO
_journal_paper_doi     10.1107/S1600536812048829
_journal_coeditor_code     HG5276
_publ_contact_author_name
;
'Badshah, Amin'
;
_publ_contact_author_address
;
Department of Chemistry
Quaid-i-Azam University Islamabad
45320-Pakistan
;
_publ_contact_author_email     'aminbadshah@yahoo.com, mkhawarrauf@yahoo.co.uk'
_publ_contact_author_fax     ?
_publ_contact_author_phone     ?
_publ_section_title
;
1-(2-Chlorobenzoyl)-3-(2-trifluoromethylphenyl)thiourea
;
loop_
    _publ_author_name
    _publ_author_address
    'Rauf, M. Khawar'
;
Department of Chemistry
Quaid-i-Azam University
Islamabad 45320
Pakistan
;
    'Ebihara, Masahiro'
;
Department of Chemistry, Faculty of Engineering
Gifu University Yanagido, Gifu 501-1193, Japan
;
    'Badshah, Amin'
;
Department of Chemistry
Quaid-i-Azam University
Islamabad 45320
Pakistan
;
