# Supplementary material for: 1-(2-Chloro­benzo­yl)-3-(2-trifluoro­methyl­phen­yl)thio­urea
Source: Acta Crystallogr Sect E Struct Rep Online. 2012 Dec 5;69(Pt 1):o16. doi: 10.1107/S1600536812048829 (PMC3588247; doi:10.1107/S1600536812048829)
Supplement: Supplementary file 2 [file e-69-00o16-Isup2.hkl]

# 
# h,k,l, Fc-squared, Fo-squared, sigma(Fo-squared) and status flag 
# 
data_I
_shelx_title ' ' 
_shelx_refln_list_code          4 
_shelx_F_calc_maximum       58.93 
_exptl_crystal_F_000       364.00 
_reflns_d_resolution_high  0.7701 
 
loop_ 
 _symmetry_equiv_pos_as_xyz 
 'x, y, z' 
 '-x, -y, -z' 
 
_cell_length_a     7.7049 
_cell_length_b     8.3481 
_cell_length_c    12.4646 
_cell_angle_alpha  84.920 
_cell_angle_beta   72.913 
_cell_angle_gamma  86.272 
 
_shelx_F_squared_multiplier     1.000 
 
loop_ 
 _refln_index_h 
 _refln_index_k 
 _refln_index_l 
 _refln_F_squared_calc 
 _refln_F_squared_meas 
 _refln_F_squared_sigma 
 _refln_observed_status 
   2   0   0     1537.47     1521.59     13.92 o 
   3   0   0        0.64        2.11      0.55 o 
   4   0   0      330.55      358.06      3.14 o 
   5   0   0        2.17        4.56      0.85 o 
   6   0   0      192.16      196.69      2.14 o 
   7   0   0       67.71       68.62      1.30 o 
   8   0   0       89.96       79.17      1.74 o 
   9   0   0        0.37        2.68      1.35 o 
  -9   1   0        0.02        2.38      1.59 o 
  -8   1   0       61.44       52.73      1.78 o 
  -7   1   0      107.42      102.87      1.76 o 
  -6   1   0       69.22       72.08      2.05 o 
  -5   1   0     1025.47     1045.41     15.27 o 
  -4   1   0     2556.07     2627.54     22.62 o 
  -3   1   0       26.41       28.48      0.39 o 
   2   1   0       14.28       21.73      0.41 o 
   3   1   0      617.46      577.03      3.87 o 
   4   1   0     3281.31     3360.69     72.20 o 
   5   1   0      685.90      667.58      6.96 o 
   6   1   0      123.40      118.96      3.25 o 
   7   1   0       84.23       90.30      4.83 o 
   8   1   0       17.91       16.47      0.88 o 
   9   1   0      117.08      123.72      2.09 o 
  -9   2   0        3.57        2.93      0.97 o 
  -8   2   0       63.27       63.80      1.90 o 
  -7   2   0       13.08       13.47      2.53 o 
  -6   2   0       18.14       21.98      0.70 o 
  -5   2   0      120.30      146.58      3.52 o 
  -4   2   0      573.07      607.29     10.24 o 
  -3   2   0     1816.46     1851.91     17.57 o 
  -2   2   0       10.36       20.71      0.38 o 
   0   2   0       24.59       29.24      0.71 o 
   2   2   0      125.68      134.95      2.31 o 
   3   2   0      280.25      295.69      4.03 o 
   4   2   0      290.47      303.00      2.77 o 
   5   2   0        2.79        2.97      0.46 o 
   6   2   0      320.97      330.78      5.97 o 
   7   2   0       86.74       87.79      1.87 o 
   8   2   0       77.63       73.29      1.93 o 
   9   2   0      166.86      170.32      4.49 o 
  -9   3   0       35.23       30.55      1.65 o 
  -8   3   0        0.99        2.38      0.99 o 
  -7   3   0        7.68        8.19      1.97 o 
  -6   3   0      235.75      230.44      4.49 o 
  -5   3   0       38.34       33.76      1.45 o 
  -4   3   0       35.24       49.05      1.09 o 
  -3   3   0        0.02        1.12      0.17 o 
  -2   3   0      282.35      314.94      6.93 o 
  -1   3   0     2833.24     2985.82     41.51 o 
   0   3   0      514.24      527.49     12.42 o 
   3   3   0      956.99      969.05      7.00 o 
   4   3   0      279.05      245.89      1.84 o 
   5   3   0        3.88        4.60      0.24 o 
   6   3   0      103.66       99.18      1.62 o 
   7   3   0        0.06        2.66      0.94 o 
   8   3   0      101.41      100.54      2.11 o 
   9   3   0       37.03       40.73      3.65 o 
  -8   4   0      125.87      117.84      5.84 o 
  -7   4   0       23.32       25.85      1.34 o 
  -6   4   0        0.61        2.34      0.46 o 
  -5   4   0        2.32        3.14      0.62 o 
  -4   4   0        6.29        2.39      0.38 o 
  -3   4   0      496.27      465.39     10.87 o 
  -1   4   0       10.38       21.74      3.21 o 
   0   4   0     1050.76     1103.38     18.67 o 
   1   4   0      204.98      201.71      2.72 o 
   2   4   0     1843.34     1985.59     40.11 o 
   3   4   0       40.12       42.33      0.93 o 
   4   4   0        3.96        6.74      0.57 o 
   5   4   0      890.42      891.65      8.87 o 
   6   4   0       30.68       29.87      1.59 o 
   7   4   0      541.10      534.53      8.12 o 
   8   4   0      417.66      429.30      6.06 o 
   9   4   0        1.04        4.20      1.36 o 
  -8   5   0       29.97       27.55      1.64 o 
  -7   5   0        1.39        1.32      0.61 o 
  -6   5   0       64.52       65.78      1.86 o 
  -5   5   0        0.01        1.77      1.29 o 
  -4   5   0      422.60      445.94      5.04 o 
  -3   5   0       25.76       26.97      1.78 o 
  -2   5   0      109.61      123.58      1.42 o 
  -1   5   0      117.40      108.86      1.33 o 
   0   5   0      662.71      636.36     13.36 o 
   1   5   0       66.47       62.37      1.40 o 
   2   5   0     1016.35     1051.39      9.31 o 
   3   5   0      717.05      730.46     16.69 o 
   4   5   0        4.04        5.42      0.85 o 
   5   5   0       41.29       39.88      0.99 o 
   6   5   0        5.60        8.34      0.99 o 
   7   5   0       16.60       21.29      2.68 o 
   8   5   0       91.07       81.24      2.20 o 
  -7   6   0       50.59       43.89      8.45 o 
  -6   6   0       37.80       36.64      1.30 o 
  -5   6   0       24.22       23.33      1.40 o 
  -4   6   0       74.35       63.71      1.54 o 
  -3   6   0       28.95       29.28      1.00 o 
  -2   6   0      206.14      204.63      3.00 o 
  -1   6   0      104.02      102.07      1.38 o 
   0   6   0      468.97      485.75      6.48 o 
   1   6   0      300.19      323.23      3.53 o 
   2   6   0       13.24       11.94      0.43 o 
   3   6   0      224.05      224.85      3.23 o 
   4   6   0     1133.92     1182.51     17.28 o 
   5   6   0        7.72        6.39      2.21 o 
   6   6   0       76.14       69.51      1.79 o 
   7   6   0      109.26      106.10      3.29 o 
   8   6   0      105.87       92.57      2.52 o 
  -7   7   0        4.98        4.50      1.46 o 
  -6   7   0       51.80       42.37      2.25 o 
  -5   7   0      142.91      158.42      4.29 o 
  -4   7   0       27.77       29.83      1.86 o 
  -3   7   0        0.12        1.87      0.96 o 
  -2   7   0       38.18       36.49      1.99 o 
  -1   7   0      384.34      403.41     10.17 o 
   0   7   0       76.79       74.50      2.61 o 
   1   7   0       59.49       46.11      2.14 o 
   2   7   0      148.10      148.91      2.19 o 
   3   7   0       53.12       57.46      2.29 o 
   4   7   0        2.77        1.85      1.01 o 
   5   7   0       84.98       79.47      1.98 o 
   6   7   0        5.03        3.09      0.69 o 
   7   7   0        2.46        2.84      1.92 o 
  -6   8   0        1.51        0.88      0.64 o 
  -5   8   0       15.01       10.42      1.51 o 
  -3   8   0       44.41       43.15      2.31 o 
  -2   8   0       67.11       61.08      2.76 o 
  -1   8   0      330.46      319.60      6.36 o 
   0   8   0       48.14       52.09      2.43 o 
   1   8   0       34.88       44.25      2.33 o 
   2   8   0       46.77       39.94      2.15 o 
   3   8   0      159.77      173.78      4.01 o 
   4   8   0       52.94       57.55      2.58 o 
   5   8   0       86.71       77.77      2.52 o 
   6   8   0      106.72      102.57      3.54 o 
  -4   9   0       24.58       25.13      2.23 o 
  -3   9   0        5.46        2.75      1.07 o 
  -2   9   0       62.68       58.39      2.75 o 
  -1   9   0       70.20       73.74      3.13 o 
   0   9   0       26.44       30.83      2.17 o 
   1   9   0       69.20       66.39      3.00 o 
   2   9   0       35.27       36.94      2.31 o 
   3   9   0       30.52       37.04      2.22 o 
   4   9   0       14.68       14.14      1.71 o 
   5   9   0       26.09       27.86      2.09 o 
  -3  10   0       25.76       19.21      2.13 o 
  -2  10   0      115.47      115.72      4.24 o 
   2  10   0        8.20       13.95      1.95 o 
   3  10   0       63.01       58.96      3.18 o 
  -2 -10   1        6.20        5.91      1.33 o 
  -1 -10   1       61.82       60.04      3.03 o 
   0 -10   1      212.97      219.68      6.07 o 
   1 -10   1       50.42       44.94      2.75 o 
   2 -10   1       66.20       64.12      2.97 o 
   3 -10   1       34.20       31.35      2.43 o 
  -5  -9   1       86.92       70.87      2.91 o 
  -4  -9   1      117.98      118.41      3.73 o 
  -3  -9   1       13.89       10.59      1.49 o 
  -2  -9   1        4.03        6.24      1.23 o 
  -1  -9   1        5.34        7.18      1.59 o 
   0  -9   1       55.24       51.38      2.84 o 
   1  -9   1        2.36        1.12      0.84 o 
   2  -9   1        9.93       11.57      1.88 o 
   3  -9   1       54.93       55.29      2.70 o 
   4  -9   1       46.80       48.87      2.74 o 
   5  -9   1       47.44       52.03      2.95 o 
  -6  -8   1       10.43       12.23      1.73 o 
  -5  -8   1      232.51      241.45      5.54 o 
  -4  -8   1      198.27      196.44      4.81 o 
  -3  -8   1        7.19        7.79      1.35 o 
  -2  -8   1       80.37       73.85      2.77 o 
  -1  -8   1      709.06      725.89     13.96 o 
   0  -8   1       72.26       82.19      2.94 o 
   1  -8   1       79.25       83.93      2.68 o 
   2  -8   1      136.64      111.77      3.71 o 
   3  -8   1      104.73       93.98      3.04 o 
   4  -8   1      179.59      166.00      4.29 o 
   5  -8   1       21.19       19.01      1.84 o 
   6  -8   1       24.43       22.67      2.03 o 
  -7  -7   1       31.21       28.44      2.41 o 
  -6  -7   1      111.23      104.77      2.64 o 
  -5  -7   1       40.50       36.01      1.25 o 
  -4  -7   1        2.63        3.36      1.64 o 
  -3  -7   1      376.04      375.42      6.47 o 
  -2  -7   1       85.96       89.96      1.58 o 
  -1  -7   1      331.79      352.41      5.44 o 
   0  -7   1        2.59        3.41      1.08 o 
   1  -7   1        1.02        2.26      1.72 o 
   2  -7   1      304.28      274.64     17.75 o 
   4  -7   1      267.01      276.12      5.36 o 
   5  -7   1        0.32        0.97      0.55 o 
   6  -7   1      299.96      284.90      4.91 o 
   7  -7   1      111.51      105.04      3.67 o 
  -7  -6   1      134.66      130.55      4.25 o 
  -6  -6   1      155.48      162.25      4.06 o 
  -5  -6   1       19.46       21.12      1.59 o 
  -4  -6   1        6.82        4.69      0.74 o 
  -3  -6   1       94.07       91.71      6.08 o 
  -2  -6   1      605.42      617.68      9.44 o 
  -1  -6   1       78.64       68.37      1.94 o 
   0  -6   1       73.94       89.61      3.09 o 
   1  -6   1      154.54      156.46      3.35 o 
   2  -6   1        4.17        3.95      0.38 o 
   3  -6   1       56.31       56.14      1.24 o 
   4  -6   1       89.70       82.45      1.63 o 
   5  -6   1        9.16        7.37      1.51 o 
   6  -6   1       72.70       71.22      1.90 o 
   7  -6   1      294.88      286.74      4.72 o 
  -8  -5   1        2.59        3.40      1.25 o 
  -7  -5   1       10.08       11.63      1.16 o 
  -6  -5   1       42.04       39.96      3.39 o 
  -5  -5   1       23.98       22.21      0.79 o 
  -4  -5   1     1018.05     1050.82     23.17 o 
  -3  -5   1      258.76      269.81      4.20 o 
  -2  -5   1      563.05      535.10      8.30 o 
  -1  -5   1       10.49       11.35      1.12 o 
   0  -5   1       33.59       21.45      1.23 o 
   1  -5   1     1006.71     1004.71     13.25 o 
   2  -5   1      554.30      570.13      7.27 o 
   3  -5   1      862.19      868.25      9.31 o 
   4  -5   1        6.19        8.91      1.10 o 
   5  -5   1      192.28      199.66      5.61 o 
   6  -5   1        0.92        2.80      0.69 o 
   7  -5   1       46.81       41.02      1.63 o 
   8  -5   1        8.77       11.46      1.13 o 
  -8  -4   1      180.00      187.43      3.61 o 
  -7  -4   1      341.79      345.33      5.18 o 
  -6  -4   1        2.31        2.18      0.61 o 
  -5  -4   1       82.20       78.66      1.30 o 
  -4  -4   1      134.17      123.41      2.53 o 
  -3  -4   1       25.18       29.17      0.79 o 
  -2  -4   1       54.86       48.58      1.17 o 
  -1  -4   1       22.87       17.08      0.55 o 
   1  -4   1       37.49       31.25      1.18 o 
   2  -4   1       29.03       43.95      2.07 o 
   3  -4   1       81.73       74.59      1.38 o 
   4  -4   1      131.12      134.38      1.82 o 
   5  -4   1       31.15       30.19      1.04 o 
   6  -4   1      443.85      488.16     15.04 o 
   7  -4   1      450.44      450.86     13.23 o 
   8  -4   1      214.52      220.22      8.56 o 
  -9  -3   1       22.53       22.68      1.52 o 
  -8  -3   1        1.44        4.25      0.99 o 
  -7  -3   1      304.12      304.22      4.76 o 
  -6  -3   1       25.75       24.83      1.71 o 
  -5  -3   1      656.23      655.76      5.90 o 
  -4  -3   1      788.64      803.28      7.02 o 
  -3  -3   1      468.32      436.19      7.99 o 
  -2  -3   1      373.00      432.54      3.25 o 
  -1  -3   1        9.32        6.49      0.40 o 
   0  -3   1      167.42      130.39      5.10 o 
   2  -3   1      996.63     1045.06     21.21 o 
   3  -3   1      233.45      252.19      3.58 o 
   4  -3   1       28.29       24.42      1.32 o 
   5  -3   1       30.77       30.94      1.48 o 
   6  -3   1        4.45        1.51      1.07 o 
   7  -3   1       10.18        7.00      2.12 o 
   8  -3   1       67.77       64.07      2.14 o 
   9  -3   1      145.31      147.75      3.26 o 
  -9  -2   1      217.76      215.22      3.79 o 
  -8  -2   1      105.35       93.77      4.29 o 
  -7  -2   1       27.81       27.99      1.77 o 
  -6  -2   1      863.41      869.30     12.31 o 
  -5  -2   1      301.83      285.76      2.96 o 
  -4  -2   1      112.57      110.08      1.89 o 
  -3  -2   1       34.22       33.02      0.46 o 
  -2  -2   1       46.10       63.53      1.71 o 
   0  -2   1      442.37      398.68      5.92 o 
   1  -2   1        7.38        2.99      0.26 o 
   2  -2   1      615.77      655.64      8.42 o 
   3  -2   1      375.24      396.26      7.00 o 
   4  -2   1       69.02       89.50      3.10 o 
   5  -2   1      831.15      842.15     17.79 o 
   6  -2   1      633.58      634.08     16.42 o 
   7  -2   1       27.25       32.36      1.34 o 
   8  -2   1       45.46       51.25      3.35 o 
   9  -2   1       26.83       22.40      1.70 o 
  -9  -1   1        0.02        2.95      1.42 o 
  -8  -1   1       36.77       37.43      1.11 o 
  -7  -1   1        3.97        4.27      0.53 o 
  -6  -1   1      866.23      880.89      8.72 o 
  -5  -1   1     1449.80     1397.10     16.07 o 
  -4  -1   1      228.67      207.67      2.06 o 
  -3  -1   1       61.27       58.79      0.81 o 
  -2  -1   1      538.86      565.65      6.20 o 
  -1  -1   1      347.61      345.95      3.18 o 
   0  -1   1        2.89        3.48      0.18 o 
   2  -1   1      285.13      327.81      3.81 o 
   3  -1   1      254.32      278.93      2.43 o 
   4  -1   1      191.91      189.08      1.88 o 
   5  -1   1       62.56       64.65      1.30 o 
   6  -1   1       22.00       21.30      1.02 o 
   7  -1   1      112.44      109.29      5.11 o 
   8  -1   1      167.58      174.46      3.59 o 
   9  -1   1      256.11      268.01      4.17 o 
  -9   0   1       55.38       57.97      2.74 o 
  -8   0   1       11.49        9.09      0.77 o 
  -7   0   1      382.96      379.49      3.43 o 
  -6   0   1        1.29        2.84      0.63 o 
  -5   0   1        1.48        1.07      0.31 o 
  -4   0   1      164.43      180.00      4.28 o 
  -3   0   1      357.67      361.38      4.01 o 
  -1   0   1     1132.38     1066.53      8.89 o 
   3   0   1        0.17        0.56      0.12 o 
   4   0   1     1235.28     1298.24     12.66 o 
   5   0   1      297.84      259.73      2.95 o 
   6   0   1        8.50        9.00      0.56 o 
   7   0   1       15.13       16.47      0.76 o 
   8   0   1        4.38        4.34      1.20 o 
   9   0   1       24.47       25.06      1.73 o 
  -9   1   1       37.40       43.73      5.29 o 
  -8   1   1       21.70       14.41      0.91 o 
  -7   1   1      454.39      450.26      5.68 o 
  -6   1   1     2472.62     2564.03     24.81 o 
  -5   1   1      694.14      673.30      9.05 o 
  -4   1   1      412.65      474.88      8.63 o 
  -3   1   1     1351.76     1399.08     14.51 o 
  -2   1   1     1650.25     1801.20     31.96 o 
  -1   1   1      862.11      793.17      7.42 o 
   2   1   1      617.57      622.37      9.64 o 
   3   1   1       44.51       43.83      0.72 o 
   4   1   1        6.46        8.51      0.64 o 
   5   1   1      349.28      338.27      4.56 o 
   6   1   1      133.60      120.05      1.55 o 
   7   1   1      125.88      119.76      1.90 o 
   8   1   1       56.71       59.23      1.58 o 
   9   1   1      147.47      166.25      2.80 o 
  -9   2   1        4.87       10.80      3.61 o 
  -8   2   1        6.66        4.93      0.80 o 
  -7   2   1       32.18       30.88      1.49 o 
  -6   2   1       26.44       27.38      1.26 o 
  -5   2   1       66.86       66.03      2.28 o 
  -4   2   1      282.33      248.82      7.17 o 
  -3   2   1     1757.19     1720.54     17.78 o 
  -2   2   1     1412.80     1484.82     28.13 o 
   2   2   1      465.46      460.09      5.91 o 
   3   2   1      273.40      277.39      3.66 o 
   4   2   1      546.71      540.94      5.24 o 
   5   2   1      220.71      221.39      2.31 o 
   6   2   1        0.76        1.88      0.48 o 
   7   2   1        0.72        1.72      0.86 o 
   8   2   1        1.82        1.65      0.52 o 
   9   2   1       85.87       86.31      2.44 o 
  -8   3   1      236.48      252.59      4.25 o 
  -7   3   1      270.56      267.72      4.31 o 
  -6   3   1      611.05      618.55      4.48 o 
  -5   3   1       74.57       76.14      1.55 o 
  -4   3   1      253.66      254.93      2.64 o 
  -2   3   1        4.81        6.28      0.23 o 
   0   3   1       10.07       18.07      0.55 o 
   1   3   1      105.83      115.42      2.05 o 
   2   3   1     2891.23     2970.85     36.36 o 
   3   3   1      729.83      739.10      6.62 o 
   4   3   1      966.50      969.26     12.42 o 
   5   3   1      147.10      142.62      1.29 o 
   6   3   1       34.47       33.56      1.37 o 
   7   3   1      112.62      108.29      4.42 o 
   8   3   1      128.53      128.43      2.98 o 
   9   3   1       72.44       70.31      2.32 o 
  -8   4   1       10.99       12.33      2.03 o 
  -7   4   1       16.95       16.42      2.57 o 
  -6   4   1        8.60        8.25      0.61 o 
  -5   4   1     1483.98     1551.46     22.54 o 
  -4   4   1      544.07      538.75      7.23 o 
  -3   4   1      422.53      381.54      4.47 o 
  -2   4   1     2234.84     2240.17     24.32 o 
  -1   4   1        1.57        0.84      0.16 o 
   0   4   1     1437.23     1532.88     26.81 o 
   1   4   1     1291.92     1270.25     14.44 o 
   2   4   1       83.92       88.73      2.25 o 
   3   4   1       10.94       11.90      0.57 o 
   4   4   1      267.16      260.58      2.81 o 
   5   4   1      129.60      122.35      1.52 o 
   6   4   1       18.65       17.41      0.56 o 
   7   4   1       62.16       61.05      1.43 o 
   8   4   1       91.68       97.71      2.97 o 
   9   4   1       50.17       52.51      3.06 o 
  -8   5   1       67.67       64.69      2.16 o 
  -7   5   1       97.28       99.96      2.36 o 
  -6   5   1      336.65      322.61      5.15 o 
  -5   5   1      132.36      133.61      2.27 o 
  -4   5   1       62.62       65.60      1.89 o 
  -3   5   1        6.58       10.66      0.46 o 
  -2   5   1        0.21        1.01      0.26 o 
  -1   5   1     1966.43     2016.39     28.68 o 
   0   5   1      385.75      374.89      6.98 o 
   1   5   1      783.95      742.27     28.48 o 
   2   5   1      412.55      412.76      4.67 o 
   3   5   1     1423.95     1432.67     16.85 o 
   4   5   1       47.93       46.35      1.15 o 
   5   5   1       21.16       20.27      0.80 o 
   6   5   1       96.02       92.55      1.84 o 
   7   5   1      245.65      246.39      5.51 o 
   8   5   1      238.53      241.50      8.21 o 
  -7   6   1        3.74        5.91      1.64 o 
  -6   6   1      236.25      231.79     13.29 o 
  -5   6   1       54.04       52.87      1.36 o 
  -4   6   1      532.39      552.24      6.75 o 
  -3   6   1      353.67      345.15      4.60 o 
  -2   6   1       62.17       68.16      2.40 o 
  -1   6   1      139.54      144.46      3.06 o 
   0   6   1       21.82       22.96      1.37 o 
   1   6   1       28.44       31.83      1.87 o 
   2   6   1        6.50        7.27      0.47 o 
   3   6   1        0.05        2.30      1.37 o 
   4   6   1      563.44      570.15      6.52 o 
   5   6   1      156.86      149.48      2.29 o 
   6   6   1      705.94      715.93      8.62 o 
   7   6   1       20.59       19.88      1.68 o 
   8   6   1      231.59      224.37     14.88 o 
  -6   7   1        0.69        2.81      1.81 o 
  -5   7   1        0.01       -0.38      1.89 o 
  -4   7   1       69.37       66.96      2.56 o 
  -3   7   1       64.28       66.46      2.68 o 
  -2   7   1      661.00      667.84     14.19 o 
  -1   7   1      276.74      281.87      7.43 o 
   0   7   1      407.14      407.47     10.23 o 
   1   7   1      395.29      406.02      7.09 o 
   2   7   1      108.50      110.35      3.00 o 
   3   7   1       63.12       62.62      1.37 o 
   4   7   1       43.73       43.51      1.27 o 
   5   7   1       61.44       59.63      3.90 o 
   6   7   1        8.18        9.39      1.00 o 
   7   7   1       23.89       19.17      1.44 o 
  -5   8   1       30.93       32.59      2.14 o 
  -4   8   1       41.60       36.50      2.14 o 
  -3   8   1        5.70        7.55      1.51 o 
  -1   8   1        3.96        2.32      0.90 o 
   0   8   1      177.43      182.41      4.16 o 
   2   8   1       42.63       41.18      2.06 o 
   3   8   1      318.23      339.67      7.17 o 
   4   8   1      201.93      210.12      4.34 o 
   5   8   1      472.84      462.64      9.32 o 
  -4   9   1        2.86        5.62      2.28 o 
  -3   9   1      145.41      156.28      5.27 o 
  -2   9   1      101.82      103.81      4.06 o 
  -1   9   1       15.06       14.82      1.83 o 
   0   9   1      216.60      202.95      4.59 o 
   1   9   1       54.26       49.44      2.60 o 
   2   9   1       15.41       14.18      2.01 o 
   3   9   1       36.25       30.31      2.12 o 
   4   9   1       12.91        8.43      1.24 o 
   5   9   1        1.67        1.82      2.12 o 
  -3  10   1       10.31       11.87      1.81 o 
  -2  10   1       21.62       24.32      2.43 o 
  -1  10   1      138.35      136.74      5.11 o 
   0  10   1        6.20        2.63      0.99 o 
   1  10   1       83.81       69.64      3.44 o 
   2  10   1      103.34       94.61      3.66 o 
   3  10   1      137.33      153.00      5.24 o 
   4  10   1      116.85      122.80      3.84 o 
  -3 -10   2       28.17       22.92      2.10 o 
  -2 -10   2        5.32        5.73      1.25 o 
  -1 -10   2      158.73      186.99      5.85 o 
   0 -10   2       22.77       24.58      2.55 o 
   1 -10   2      173.09      157.69      4.45 o 
   2 -10   2        3.38        5.11      1.44 o 
   3 -10   2        1.09        1.59      1.04 o 
  -4  -9   2       30.28       30.70      1.99 o 
  -3  -9   2      107.14      102.39      3.50 o 
  -2  -9   2       11.65       10.74      1.60 o 
  -1  -9   2        1.33        1.29      0.79 o 
   0  -9   2       50.83       52.59      3.08 o 
   1  -9   2       88.49       84.44      3.47 o 
   2  -9   2       70.41       79.74      3.44 o 
   3  -9   2        3.34        5.75      1.49 o 
   4  -9   2       87.44       77.30      3.17 o 
   5  -9   2       77.57       71.43      3.08 o 
  -6  -8   2        0.09        0.51      2.38 o 
  -5  -8   2       20.52       23.65      2.08 o 
  -4  -8   2       30.61       23.09      1.74 o 
  -3  -8   2      122.62      122.57      3.44 o 
  -2  -8   2      125.22      142.55      3.56 o 
  -1  -8   2        6.44        2.84      0.96 o 
   0  -8   2      361.90      341.14      6.46 o 
   1  -8   2      224.26      208.06      4.46 o 
   2  -8   2        6.10        7.42      1.35 o 
   3  -8   2       17.07       16.20      1.77 o 
   4  -8   2        3.67        5.50      1.53 o 
   5  -8   2       27.20       22.49      1.95 o 
   6  -8   2        2.21        4.87      1.51 o 
  -6  -7   2       26.51       27.19      3.09 o 
  -5  -7   2       54.59       57.40      2.47 o 
  -4  -7   2      135.65      126.71      5.51 o 
  -3  -7   2        0.54        3.19      0.94 o 
  -2  -7   2        0.65        2.31      1.13 o 
  -1  -7   2        3.35        5.59      0.56 o 
   0  -7   2        3.02        6.53      1.26 o 
   1  -7   2      198.97      180.55      4.11 o 
   2  -7   2      137.43      139.76      3.54 o 
   3  -7   2       71.50       67.81      2.86 o 
   5  -7   2       26.63       25.57      1.89 o 
   6  -7   2        0.00        2.18      1.33 o 
   7  -7   2        3.95        2.44      1.03 o 
  -7  -6   2       36.35       36.06      1.70 o 
  -6  -6   2      131.73      139.61      2.98 o 
  -5  -6   2       21.85       21.15      0.85 o 
  -4  -6   2      136.53      140.00      5.86 o 
  -3  -6   2      499.61      485.91      7.45 o 
  -2  -6   2      218.32      217.46      3.24 o 
  -1  -6   2      112.63      111.57      3.00 o 
   0  -6   2      613.55      607.85      9.37 o 
   1  -6   2      166.43      161.40      3.38 o 
   2  -6   2       67.13       71.44      2.61 o 
   3  -6   2        0.22        2.38      1.21 o 
   4  -6   2       13.26       12.22      1.58 o 
   5  -6   2       42.11       38.82      1.38 o 
   6  -6   2       65.16       66.85      3.78 o 
   7  -6   2       90.45       94.24      2.81 o 
  -8  -5   2      109.86      100.75      2.51 o 
  -7  -5   2       11.14       10.35      3.01 o 
  -6  -5   2       30.74       30.64      1.50 o 
  -5  -5   2       24.08       22.33      0.79 o 
  -4  -5   2       46.12       43.44      1.22 o 
  -3  -5   2       67.41       59.88      1.37 o 
  -2  -5   2        3.23        4.37      0.48 o 
  -1  -5   2        0.02        0.44      0.40 o 
   0  -5   2        1.33        0.52      0.39 o 
   1  -5   2     1118.58     1089.57     11.90 o 
   2  -5   2      233.77      218.55      3.72 o 
   3  -5   2     1138.11     1118.63     14.74 o 
   4  -5   2      477.23      480.36      6.81 o 
   5  -5   2       78.88       71.15      1.70 o 
   6  -5   2       36.19       29.50      1.17 o 
   7  -5   2        1.03        2.82      0.68 o 
   8  -5   2        0.02        2.59      0.83 o 
  -8  -4   2        6.17        5.74      1.52 o 
  -7  -4   2      136.18      136.13      2.94 o 
  -6  -4   2        2.03        2.26      0.73 o 
  -5  -4   2       42.81       38.46      0.85 o 
  -4  -4   2     1896.07     1995.31     25.66 o 
  -3  -4   2      602.92      632.87      8.32 o 
  -2  -4   2      121.08      155.02      3.60 o 
  -1  -4   2     1106.16     1119.02     18.95 o 
   0  -4   2      309.49      326.56      5.24 o 
   1  -4   2      120.36      122.52      2.57 o 
   2  -4   2       49.99       48.09      1.50 o 
   3  -4   2      178.80      181.30      3.95 o 
   4  -4   2      294.06      290.35      4.20 o 
   5  -4   2     1166.05     1152.97     18.18 o 
   6  -4   2      197.81      201.96      5.59 o 
   7  -4   2       21.71       27.01      2.23 o 
   8  -4   2       92.99       86.24      2.09 o 
  -8  -3   2      162.58      153.97      6.59 o 
  -7  -3   2       58.84       61.10      1.87 o 
  -6  -3   2      398.80      413.02      6.66 o 
  -5  -3   2      917.83      905.78     13.03 o 
  -4  -3   2       20.33       21.13      0.49 o 
  -3  -3   2       32.42       39.10      0.94 o 
  -2  -3   2       18.27       11.95      0.55 o 
  -1  -3   2      138.10      150.59      2.32 o 
   3  -3   2      416.16      413.29      8.54 o 
   4  -3   2       66.84       72.01      1.42 o 
   5  -3   2      124.00      133.01      1.87 o 
   6  -3   2      126.28      108.50      1.47 o 
   7  -3   2       62.63       52.06      2.09 o 
   8  -3   2      125.61      131.18      2.89 o 
   9  -3   2       76.06       69.28      2.25 o 
  -9  -2   2      104.85      101.16      2.86 o 
  -8  -2   2        2.53        4.37      0.83 o 
  -7  -2   2      435.30      441.27      9.36 o 
  -6  -2   2       85.71       86.37      2.21 o 
  -5  -2   2      305.95      309.80      7.23 o 
  -4  -2   2       59.51       68.09      1.17 o 
  -3  -2   2        4.65        7.90      0.51 o 
  -2  -2   2      112.81      125.92      1.74 o 
  -1  -2   2        2.82        4.46      0.76 o 
   1  -2   2      274.17      247.82      9.01 o 
   2  -2   2       13.39       12.43      0.44 o 
   3  -2   2     1920.84     1983.99     86.93 o 
   4  -2   2     1942.31     1912.68     20.36 o 
   5  -2   2     1531.85     1551.28     26.48 o 
   6  -2   2      173.15      147.86      2.25 o 
   7  -2   2      261.09      269.09      8.38 o 
   8  -2   2        9.06        8.80      1.17 o 
   9  -2   2       38.10       36.33      1.84 o 
  -9  -1   2       75.62       69.93      2.28 o 
  -8  -1   2      282.31      281.85      6.56 o 
  -7  -1   2        8.38        8.58      1.56 o 
  -6  -1   2      244.32      237.92      3.01 o 
  -5  -1   2      129.63      127.84      1.52 o 
  -4  -1   2      179.44      176.59      3.07 o 
  -3  -1   2      841.78      841.61      9.59 o 
  -2  -1   2      250.47      268.54      4.24 o 
   1  -1   2      126.27      134.80      1.64 o 
   2  -1   2        2.27        4.05      0.17 o 
   3  -1   2      233.46      250.58      2.98 o 
   4  -1   2     1382.55     1394.62     10.48 o 
   5  -1   2       50.47       48.73      1.13 o 
   6  -1   2       84.09       84.26      1.31 o 
   7  -1   2      302.55      287.40      4.44 o 
   8  -1   2      181.35      188.20      3.38 o 
   9  -1   2      129.81      146.92      3.15 o 
  -9   0   2      130.56      127.89      3.16 o 
  -8   0   2       19.74       17.41      1.18 o 
  -7   0   2       23.51       21.58      1.03 o 
  -6   0   2     1062.87     1095.03      8.50 o 
  -5   0   2      670.94      672.42      6.49 o 
  -4   0   2     1056.63     1103.86      7.37 o 
  -3   0   2      185.13      166.83      2.23 o 
  -2   0   2      988.19     1046.92     13.41 o 
  -1   0   2      898.72      867.41      8.77 o 
   1   0   2      749.98      747.70     15.04 o 
   3   0   2     2362.89     2395.66     23.64 o 
   5   0   2       19.33       29.08      0.90 o 
   6   0   2      170.15      162.43      3.13 o 
   7   0   2       27.44       28.23      1.36 o 
   8   0   2        0.01        3.17      0.93 o 
   9   0   2       28.28       26.29      1.54 o 
  -9   1   2      282.09      271.13      6.00 o 
  -8   1   2      676.84      668.92     10.98 o 
  -7   1   2      117.62      116.12      2.50 o 
  -6   1   2      349.27      354.83      3.62 o 
  -5   1   2      108.61      112.14      1.50 o 
  -4   1   2      509.45      525.86      9.71 o 
  -3   1   2        0.30        0.88      0.17 o 
  -2   1   2     1518.77     1600.96     45.53 o 
   0   1   2      566.08      574.92      4.46 o 
   1   1   2      958.26      961.14     21.42 o 
   2   1   2      198.00      170.40      4.21 o 
   3   1   2     1372.59     1440.42     27.00 o 
   4   1   2      532.71      518.69      5.63 o 
   5   1   2      817.58      835.14     10.73 o 
   6   1   2      162.28      147.42      2.17 o 
   7   1   2      648.55      640.79      9.43 o 
   8   1   2      811.78      851.30     15.31 o 
   9   1   2       78.30       82.23      1.88 o 
  -8   2   2      549.24      553.06      6.74 o 
  -7   2   2       30.73       30.35      1.22 o 
  -6   2   2       44.74       42.22      1.53 o 
  -5   2   2       16.05       15.31      0.40 o 
  -4   2   2     1025.13     1046.43     20.28 o 
  -3   2   2       56.90       50.33      1.26 o 
  -2   2   2       39.08       32.03      0.43 o 
  -1   2   2     1836.16     2020.85     24.82 o 
   2   2   2      182.05      184.38      3.57 o 
   3   2   2     2500.93     2827.56     62.87 o 
   4   2   2       17.55       13.01      0.72 o 
   5   2   2       67.34       76.89      1.51 o 
   6   2   2       99.70       98.68      2.93 o 
   7   2   2       55.40       57.87      1.72 o 
   8   2   2      126.80      121.13      2.52 o 
   9   2   2       29.29       22.78      4.53 o 
  -8   3   2      281.87      296.71      7.88 o 
  -7   3   2      134.95      139.08      3.51 o 
  -6   3   2      139.82      136.84      5.43 o 
  -5   3   2        2.09        2.34      0.72 o 
  -4   3   2        2.35        3.75      0.40 o 
  -3   3   2       91.43       91.36      1.01 o 
  -2   3   2      127.53      134.27      2.50 o 
  -1   3   2      201.48      209.39      2.17 o 
   0   3   2      214.04      212.07      2.37 o 
   1   3   2      435.47      444.41      8.20 o 
   2   3   2      425.70      492.28      7.14 o 
   3   3   2      120.52      123.35      2.92 o 
   4   3   2     1081.07     1124.03     16.79 o 
   5   3   2     1437.42     1447.92     16.32 o 
   6   3   2      233.56      221.42      5.21 o 
   7   3   2      398.84      419.21     16.46 o 
   8   3   2      138.32      146.60      3.62 o 
   9   3   2       12.82       10.04      1.14 o 
  -8   4   2        6.58        4.62      1.53 o 
  -7   4   2      327.22      327.49      5.13 o 
  -6   4   2       20.00       20.35      0.78 o 
  -5   4   2      205.80      213.12      2.49 o 
  -4   4   2       23.38       21.46      0.67 o 
  -3   4   2      150.24      140.03      2.74 o 
  -2   4   2     2021.93     2114.14     22.21 o 
  -1   4   2      569.03      598.25      6.83 o 
   0   4   2       37.01       29.92      1.27 o 
   1   4   2      209.88      211.33      3.07 o 
   2   4   2     1609.68     1607.84     37.62 o 
   3   4   2      195.42      219.61      3.91 o 
   4   4   2      284.47      264.44      2.83 o 
   5   4   2        1.54        2.43      0.57 o 
   6   4   2      110.11      109.18      1.96 o 
   7   4   2       10.73       10.34      1.52 o 
   8   4   2       13.30       11.27      1.15 o 
   9   4   2      287.29      315.01     19.12 o 
  -7   5   2      311.74      298.00      5.71 o 
  -6   5   2       64.67       66.69      3.24 o 
  -5   5   2        2.65        2.80      1.14 o 
  -4   5   2       31.74       29.06      1.09 o 
  -3   5   2        0.93        3.06      0.47 o 
  -2   5   2       10.05       10.42      1.07 o 
  -1   5   2      588.11      585.88     12.43 o 
   0   5   2      364.13      329.65      8.17 o 
   1   5   2        3.18        5.08      0.86 o 
   2   5   2      283.24      272.33      4.42 o 
   3   5   2        4.42        5.06      0.76 o 
   4   5   2      229.95      226.27      4.54 o 
   5   5   2       22.34       25.05      3.27 o 
   6   5   2      890.82      940.50     17.62 o 
   7   5   2       17.44       19.12      1.22 o 
   8   5   2       78.98       80.81      5.58 o 
  -7   6   2       61.15       57.61      3.13 o 
  -6   6   2      515.88      433.99      6.20 o 
  -5   6   2      102.38      106.53      2.97 o 
  -4   6   2      242.83      259.34      5.78 o 
  -3   6   2      309.46      302.88      6.17 o 
  -2   6   2       45.24       49.22      2.04 o 
  -1   6   2        7.20        9.40      1.12 o 
   0   6   2       27.45       27.88      1.61 o 
   1   6   2      168.73      156.49      4.26 o 
   2   6   2      640.75      624.17     13.10 o 
   3   6   2       43.13       38.31      1.75 o 
   4   6   2     1200.20     1219.29     21.83 o 
   5   6   2      213.80      222.12      3.94 o 
   6   6   2      126.82      119.97      2.25 o 
   7   6   2       25.57       23.31      2.12 o 
   8   6   2       30.30       36.90      2.62 o 
  -5   7   2        1.32        4.25      1.37 o 
  -4   7   2       81.43       80.02      2.76 o 
  -3   7   2        0.40        4.96      2.13 o 
  -2   7   2      117.14      113.59      3.17 o 
  -1   7   2      508.06      528.31      8.39 o 
   0   7   2      581.84      556.12      8.56 o 
   1   7   2       68.68       68.24      2.73 o 
   2   7   2       62.01       59.90      2.46 o 
   3   7   2      987.77      994.79     20.87 o 
   4   7   2      136.09      141.58      3.37 o 
   5   7   2       65.03       67.64      2.49 o 
   6   7   2      132.57      119.55      2.88 o 
   7   7   2        0.03        3.16      2.03 o 
  -5   8   2      264.17      277.66      7.17 o 
  -4   8   2       11.77       10.61      1.51 o 
  -3   8   2       18.43       19.15      2.03 o 
  -2   8   2       24.37       26.00      2.02 o 
  -1   8   2      100.21       95.01      3.02 o 
   0   8   2        4.92        5.81      1.29 o 
   1   8   2        9.65       11.35      1.62 o 
   2   8   2       74.58       65.27      2.68 o 
   3   8   2      367.46      385.15      8.90 o 
   4   8   2      216.58      221.36      5.69 o 
   5   8   2      113.67      106.80      3.22 o 
   7   8   2       75.83       74.78      3.65 o 
  -4   9   2       18.66       22.05      2.13 o 
  -3   9   2      133.81      140.03      4.39 o 
  -2   9   2      469.04      476.43      7.93 o 
  -1   9   2       81.54       84.94      3.48 o 
   0   9   2        3.22        5.33      1.35 o 
   1   9   2        9.19        9.48      1.61 o 
   2   9   2      154.02      154.89      4.20 o 
   3   9   2       23.64       24.04      1.98 o 
   4   9   2       74.02       78.98      3.27 o 
   5   9   2        1.73        1.87      0.96 o 
  -2  10   2        5.52        4.00      1.18 o 
  -1  10   2       18.29       10.88      1.92 o 
   0  10   2       12.32       11.67      1.74 o 
   1  10   2      217.00      219.13      5.19 o 
   2  10   2      538.42      564.94     14.40 o 
   3  10   2       73.94       83.73      3.78 o 
   4  10   2        0.18        2.21      2.04 o 
  -2 -10   3        0.05        2.08      1.94 o 
  -1 -10   3      144.47      134.08      4.73 o 
   0 -10   3       28.59       31.20      2.68 o 
   1 -10   3       46.07       58.48      3.29 o 
   2 -10   3       34.87       25.82      2.06 o 
  -4  -9   3        0.13        0.93      0.78 o 
  -3  -9   3        0.50        2.05      1.65 o 
  -2  -9   3       12.19       13.07      1.91 o 
  -1  -9   3      136.26      138.88      4.53 o 
   0  -9   3       42.50       32.82      2.27 o 
   1  -9   3        4.10        4.12      1.14 o 
   2  -9   3       74.10       71.97      3.11 o 
   3  -9   3      166.53      169.87      4.61 o 
   4  -9   3        6.15        5.17      1.25 o 
  -5  -8   3       22.71       18.53      1.97 o 
  -4  -8   3      119.80      132.49      3.55 o 
  -3  -8   3       49.28       46.78      2.18 o 
  -2  -8   3      912.81      937.27     19.63 o 
  -1  -8   3      163.03      165.18      4.80 o 
   0  -8   3       15.68       12.06      1.68 o 
   1  -8   3      153.66      146.50      3.84 o 
   2  -8   3        4.91        2.94      1.25 o 
   3  -8   3      119.14      123.76      4.29 o 
   4  -8   3       96.01       90.51      3.43 o 
   5  -8   3        7.75        8.54      1.50 o 
   6  -8   3        0.75        2.48      1.74 o 
  -6  -7   3       84.50       90.27      2.54 o 
  -5  -7   3       64.34       59.79      1.41 o 
  -4  -7   3       82.83       72.25      3.22 o 
  -3  -7   3       30.30       27.01      4.62 o 
  -2  -7   3       20.19       12.53      0.78 o 
  -1  -7   3      114.54      107.87      3.13 o 
   0  -7   3       27.70       30.72      1.87 o 
   1  -7   3      105.58      114.15      3.06 o 
   2  -7   3      378.02      354.55      6.27 o 
   3  -7   3      614.01      606.42     14.57 o 
   4  -7   3      130.88      126.20      2.54 o 
   5  -7   3       35.92       33.32      2.16 o 
   6  -7   3       91.12       93.71      3.16 o 
   7  -7   3      256.67      256.24      7.07 o 
  -7  -6   3       35.91       37.44      2.48 o 
  -6  -6   3        3.54        3.50      0.82 o 
  -5  -6   3      347.79      361.60      8.15 o 
  -4  -6   3      208.33      214.97      5.52 o 
  -3  -6   3      127.37      123.85      2.50 o 
  -2  -6   3      252.18      242.93      4.52 o 
  -1  -6   3      379.24      378.64      6.39 o 
   0  -6   3      379.59      359.84      6.98 o 
   1  -6   3       87.14       86.82      2.53 o 
   2  -6   3      287.23      278.13      6.95 o 
   3  -6   3        6.72        6.48      1.15 o 
   4  -6   3      587.37      595.70      6.66 o 
   5  -6   3       22.67       23.29      1.46 o 
   6  -6   3       50.96       51.60      1.69 o 
   7  -6   3        5.41        4.94      2.04 o 
  -7  -5   3       11.04        9.81      0.99 o 
  -6  -5   3       68.71       71.51      2.07 o 
  -5  -5   3        2.63        2.73      0.45 o 
  -4  -5   3       25.74       25.29      0.91 o 
  -3  -5   3       10.32       11.03      0.74 o 
  -2  -5   3       47.44       48.69      1.72 o 
  -1  -5   3      589.39      551.41      8.20 o 
   0  -5   3     1740.67     1725.87     24.37 o 
   1  -5   3       75.30       62.73      2.24 o 
   2  -5   3      250.71      256.65      4.77 o 
   3  -5   3      252.05      248.04      4.48 o 
   4  -5   3       21.00       20.60      1.39 o 
   5  -5   3        3.81        2.73      0.63 o 
   6  -5   3      134.80      134.56      3.51 o 
   7  -5   3      242.13      243.16      4.09 o 
   8  -5   3       12.03       13.24      1.27 o 
  -8  -4   3       62.65       58.81      2.19 o 
  -7  -4   3       13.62       11.45      1.35 o 
  -6  -4   3      173.62      179.86      9.44 o 
  -5  -4   3      151.60      150.81      3.13 o 
  -4  -4   3      170.93      154.83      2.13 o 
  -3  -4   3      515.47      501.17      7.31 o 
  -2  -4   3      518.27      537.00     11.29 o 
  -1  -4   3       96.16       86.79      1.93 o 
   0  -4   3        4.32        2.62      0.58 o 
   1  -4   3        5.10        7.02      0.87 o 
   2  -4   3       93.80       85.85      2.30 o 
   3  -4   3     1126.49     1153.71     23.13 o 
   4  -4   3      111.39      108.91      2.54 o 
   5  -4   3        2.27        1.26      0.35 o 
   6  -4   3      201.66      187.83      2.25 o 
   7  -4   3       50.56       45.63      1.49 o 
   8  -4   3       64.23       59.45      1.95 o 
   9  -4   3      165.40      165.02      3.66 o 
  -8  -3   3       18.78       15.81      1.26 o 
  -7  -3   3      182.41      177.55      5.11 o 
  -6  -3   3      168.07      159.27      5.04 o 
  -5  -3   3      132.10      129.11      3.75 o 
  -4  -3   3       79.85       88.27      2.16 o 
  -3  -3   3      140.09      151.74      3.15 o 
  -2  -3   3      480.99      440.63      6.31 o 
   0  -3   3      280.71      232.65      4.59 o 
   1  -3   3      148.50      136.42      2.99 o 
   2  -3   3        2.72        5.45      0.70 o 
   3  -3   3       67.62       72.17      2.05 o 
   4  -3   3       37.47       35.94      1.27 o 
   5  -3   3        0.65        1.18      0.45 o 
   6  -3   3        0.41        1.83      0.64 o 
   7  -3   3       27.68       26.97      1.35 o 
   8  -3   3       10.66        8.75      1.03 o 
   9  -3   3       61.41       55.97      2.37 o 
  -8  -2   3       55.64       50.84      1.83 o 
  -7  -2   3      223.81      224.15      3.52 o 
  -6  -2   3      672.86      659.19      6.54 o 
  -5  -2   3      730.60      725.34      8.54 o 
  -4  -2   3       16.72       13.57      0.79 o 
  -3  -2   3      571.15      558.21      8.34 o 
  -2  -2   3      329.97      402.00      5.24 o 
  -1  -2   3      396.29      409.26      7.71 o 
   0  -2   3      265.14      245.96      8.35 o 
   1  -2   3      940.77      923.17     36.05 o 
   2  -2   3      696.17      744.69     26.42 o 
   3  -2   3      760.41      768.31     12.70 o 
   4  -2   3      126.42      149.69      1.88 o 
   5  -2   3      182.22      176.84      1.65 o 
   6  -2   3      124.96      121.11      1.53 o 
   7  -2   3       10.35        7.92      0.91 o 
   8  -2   3      378.40      375.67      5.46 o 
   9  -2   3       90.12       87.37      2.51 o 
  -8  -1   3       57.53       52.44      1.56 o 
  -7  -1   3       19.76       19.42      1.39 o 
  -6  -1   3       79.01       68.84      1.84 o 
  -5  -1   3        2.03        2.57      0.40 o 
  -4  -1   3       12.17       11.20      0.72 o 
  -3  -1   3      134.16      100.85      1.39 o 
  -1  -1   3     2350.71     2401.20     23.52 o 
   0  -1   3       79.54       90.09      1.98 o 
   1  -1   3     1410.27     1426.46     14.21 o 
   2  -1   3       50.24       54.33      1.16 o 
   3  -1   3      264.08      278.67      6.58 o 
   4  -1   3       27.29       26.39      0.68 o 
   5  -1   3       27.48       27.97      1.21 o 
   6  -1   3       52.24       48.33      0.76 o 
   7  -1   3      336.95      313.42      9.75 o 
   8  -1   3        4.61        4.45      0.85 o 
   9  -1   3        0.23        1.46      0.76 o 
  -8   0   3      113.77      105.74      2.74 o 
  -7   0   3        4.30        5.24      1.10 o 
  -6   0   3     1231.26     1258.36     12.07 o 
  -5   0   3      116.27      112.81      2.33 o 
  -4   0   3      119.20      122.45      2.15 o 
  -3   0   3      131.68      129.53      2.83 o 
  -2   0   3     1783.66     1813.58     23.28 o 
  -1   0   3      379.83      355.37      3.11 o 
   1   0   3       20.32       22.48      0.37 o 
   3   0   3        0.62        2.01      0.35 o 
   4   0   3     1399.50     1445.87     23.97 o 
   5   0   3      172.84      170.21      3.32 o 
   6   0   3       34.87       34.45      1.28 o 
   7   0   3       62.53       58.90      1.28 o 
   8   0   3       14.00        8.99      1.15 o 
   9   0   3      206.99      199.93      4.14 o 
  -8   1   3       51.69       40.43      1.97 o 
  -7   1   3      726.31      746.16     11.87 o 
  -6   1   3      188.90      185.45      3.15 o 
  -5   1   3     1219.79     1227.58     12.33 o 
  -4   1   3     1261.02     1253.14     18.99 o 
  -3   1   3     1149.46     1117.96     18.72 o 
  -2   1   3     1191.79     1137.75     12.82 o 
  -1   1   3      664.48      702.10     13.61 o 
   0   1   3      371.25      361.31     10.55 o 
   1   1   3      916.79      953.33     39.30 o 
   2   1   3        9.93       10.49      0.80 o 
   3   1   3      128.21      145.04      4.07 o 
   4   1   3       21.47       23.27      1.13 o 
   5   1   3      121.11      126.46      3.27 o 
   6   1   3      592.37      604.57      6.00 o 
   7   1   3       74.75       72.54      4.56 o 
   8   1   3       32.51       32.57      1.17 o 
   9   1   3       25.67       21.30      1.67 o 
  -8   2   3       26.29       23.41      1.54 o 
  -7   2   3      207.00      206.68      3.16 o 
  -6   2   3      627.05      660.99     16.30 o 
  -5   2   3       14.13       13.61      0.56 o 
  -4   2   3        8.40       12.59      0.43 o 
  -3   2   3      540.98      554.50     11.69 o 
  -2   2   3       53.38       69.15      2.89 o 
  -1   2   3     2192.87     2289.98     28.15 o 
   0   2   3      224.32      223.49      2.82 o 
   3   2   3     1694.38     1851.52     50.90 o 
   4   2   3      237.19      308.87      8.86 o 
   5   2   3      418.58      420.44      9.51 o 
   6   2   3        1.12        5.11      0.82 o 
   7   2   3        0.02        2.70      1.03 o 
   8   2   3      206.56      209.70     12.08 o 
   9   2   3       28.10       29.16      3.45 o 
  -8   3   3        4.62        6.03      1.19 o 
  -7   3   3       40.76       37.21      1.57 o 
  -6   3   3       87.70       83.40      4.18 o 
  -5   3   3      334.02      336.56     10.30 o 
  -4   3   3      689.83      680.58     12.87 o 
  -3   3   3      587.15      577.01      7.02 o 
  -2   3   3      382.10      418.42      5.93 o 
  -1   3   3     1988.13     2003.05     27.70 o 
   0   3   3       17.00       13.07      0.76 o 
   1   3   3       21.53       16.21      0.93 o 
   2   3   3      527.38      566.09     11.66 o 
   3   3   3      145.41      147.53      2.96 o 
   4   3   3        3.28        6.29      0.36 o 
   5   3   3      658.05      634.36     11.83 o 
   6   3   3     1203.24     1267.17     21.28 o 
   7   3   3      113.04      129.72      6.22 o 
   8   3   3       49.00       45.68      1.70 o 
   9   3   3        0.16        2.38      1.68 o 
  -8   4   3       73.51       80.82      3.55 o 
  -7   4   3      114.04      111.97     12.97 o 
  -6   4   3      102.05       94.51      8.43 o 
  -5   4   3      241.27      240.57      4.63 o 
  -4   4   3       18.08       15.13      1.24 o 
  -3   4   3       60.34       57.67      1.25 o 
  -2   4   3      926.68      928.90      9.43 o 
  -1   4   3     1530.31     1581.49     21.92 o 
   0   4   3      365.69      290.35      2.72 o 
   1   4   3      776.61      728.50     10.28 o 
   2   4   3     2095.76     2277.71    113.93 o 
   3   4   3       69.81       87.92      2.80 o 
   4   4   3       42.71       44.37      1.15 o 
   5   4   3      289.63      288.71      6.69 o 
   6   4   3        0.84        1.08      0.64 o 
   7   4   3        0.78        3.69      2.72 o 
   8   4   3       24.40       20.66      1.29 o 
   9   4   3      161.76      171.06     13.71 o 
  -7   5   3       76.50       67.37      3.23 o 
  -6   5   3       63.38       50.22      2.63 o 
  -5   5   3       21.61       24.40      3.41 o 
  -4   5   3        3.13        3.01      0.50 o 
  -3   5   3      330.34      334.48      5.63 o 
  -2   5   3     1248.85     1244.59     13.44 o 
  -1   5   3       75.56       79.57      2.09 o 
   0   5   3        0.09        1.83      0.99 o 
   1   5   3        1.44        2.47      0.62 o 
   2   5   3      630.50      660.42      7.19 o 
   3   5   3     1405.66     1437.67     45.18 o 
   4   5   3      886.78      892.62     13.28 o 
   5   5   3      184.58      191.85      4.31 o 
   6   5   3       41.24       39.24      2.55 o 
   7   5   3      262.58      272.65     17.56 o 
   8   5   3        1.69        2.07      0.74 o 
   9   5   3      103.46      105.24      4.30 o 
  -7   6   3        8.67        6.62      1.69 o 
  -6   6   3      125.60      112.74      3.71 o 
  -5   6   3       18.16       20.04      1.67 o 
  -4   6   3        1.08        2.95      0.76 o 
  -3   6   3       28.50       28.33      1.66 o 
  -2   6   3     1055.60     1095.18     25.69 o 
  -1   6   3       44.35       38.12      1.93 o 
   0   6   3      365.54      367.09      8.94 o 
   1   6   3       25.93       23.94      1.44 o 
   2   6   3      761.86      780.93     14.47 o 
   3   6   3      819.64      794.87     16.75 o 
   4   6   3       96.47       94.13      1.53 o 
   5   6   3      111.81      116.84      3.69 o 
   6   6   3      124.55      120.81      1.97 o 
   7   6   3      272.58      279.76     15.26 o 
   8   6   3      884.64      980.44     19.26 o 
  -5   7   3        0.92        2.98      1.21 o 
  -4   7   3       91.35       90.10      3.30 o 
  -3   7   3      558.72      605.79     13.17 o 
  -2   7   3       58.53       59.49      2.48 o 
  -1   7   3      353.10      359.55      6.70 o 
   0   7   3      455.39      466.90     10.49 o 
   1   7   3        7.06        6.60      0.95 o 
   2   7   3        7.26       12.62      1.34 o 
   3   7   3      907.62      937.29     19.33 o 
   4   7   3      812.38      817.44     14.54 o 
   5   7   3       61.36       66.39      2.23 o 
   6   7   3      100.38       87.37      2.47 o 
   7   7   3       21.33       21.01      1.98 o 
  -5   8   3       19.59       18.66      1.84 o 
  -4   8   3        0.80        2.38      0.89 o 
  -3   8   3      177.54      164.97      5.16 o 
  -2   8   3       78.03       70.21      2.92 o 
  -1   8   3       33.32       32.63      2.10 o 
   0   8   3      128.27      123.35      3.64 o 
   1   8   3       80.85       75.23      3.08 o 
   2   8   3        9.63       12.30      1.56 o 
   3   8   3        0.14        2.92      1.81 o 
   4   8   3      304.60      310.73      5.20 o 
   5   8   3        0.39        1.01      1.06 o 
   6   8   3       95.81       81.30      2.48 o 
   7   8   3      262.88      244.54      5.77 o 
  -4   9   3       83.54       97.83      4.13 o 
  -3   9   3       47.81       47.03      2.84 o 
  -2   9   3       19.73       15.86      1.86 o 
  -1   9   3       46.60       45.44      2.68 o 
   0   9   3        1.93        1.25      0.83 o 
   1   9   3       52.38       59.53      2.92 o 
   2   9   3       91.93       95.03      3.55 o 
   3   9   3        7.89        5.26      1.17 o 
   4   9   3      217.83      214.52      5.87 o 
   5   9   3       23.17       19.59      1.86 o 
  -2  10   3        5.19        7.79      1.65 o 
  -1  10   3        1.63        2.50      1.22 o 
   0  10   3        1.88        3.14      1.97 o 
   1  10   3       34.46       35.64      2.51 o 
   2  10   3       13.00        6.15      1.38 o 
   3  10   3        0.46        0.40      1.99 o 
   4  10   3       50.85       39.85      2.63 o 
  -1 -10   4       23.19       25.58      2.33 o 
   0 -10   4      107.76      105.83      4.58 o 
   1 -10   4      102.06      114.55      4.32 o 
   2 -10   4       18.89       10.86      1.84 o 
  -3  -9   4        7.27        9.72      1.53 o 
  -2  -9   4       88.73       82.42      3.05 o 
  -1  -9   4       19.31       17.09      1.68 o 
   0  -9   4       17.82       19.65      1.90 o 
   1  -9   4       86.48       78.92      3.58 o 
   2  -9   4        6.92        7.10      1.58 o 
   3  -9   4       14.65       17.20      1.89 o 
   4  -9   4       15.56       16.72      2.13 o 
  -5  -8   4        2.63        3.20      1.25 o 
  -4  -8   4       72.01       66.37      2.61 o 
  -3  -8   4       78.51       78.70      4.03 o 
  -2  -8   4      118.63      120.44      3.39 o 
  -1  -8   4       28.56       26.68      2.16 o 
   0  -8   4        0.58        1.68      1.56 o 
   1  -8   4       90.64       96.27      3.47 o 
   2  -8   4      351.70      356.46      7.06 o 
   3  -8   4        0.09        3.01      1.73 o 
   4  -8   4       91.18       96.87      3.73 o 
   5  -8   4      103.95       91.30      3.48 o 
   6  -8   4       13.83       15.18      1.82 o 
  -6  -7   4        8.41        3.84      0.88 o 
  -5  -7   4       44.14       42.59      2.82 o 
  -4  -7   4        0.74        2.66      0.70 o 
  -3  -7   4      246.65      245.41      3.80 o 
  -2  -7   4      124.65      119.72      3.35 o 
  -1  -7   4       47.65       53.95      2.60 o 
   0  -7   4        0.01        0.24      0.64 o 
   1  -7   4        0.01        0.80      0.61 o 
   2  -7   4      143.77      130.90      3.82 o 
   3  -7   4       51.68       56.65      2.69 o 
   4  -7   4       16.46       18.26      1.70 o 
   5  -7   4      142.77      130.80      2.50 o 
   6  -7   4       83.04       80.57      3.08 o 
   7  -7   4      136.08      138.59      4.48 o 
  -6  -6   4       22.76       21.87      1.40 o 
  -5  -6   4      134.51      134.24      2.30 o 
  -4  -6   4      450.61      465.62     10.34 o 
  -3  -6   4      448.12      432.58      7.05 o 
  -2  -6   4      183.21      169.56      3.79 o 
  -1  -6   4        0.36        1.90      1.12 o 
   0  -6   4       53.98       54.56      2.33 o 
   1  -6   4      437.69      444.37      7.65 o 
   2  -6   4      216.74      210.71      5.71 o 
   3  -6   4      250.11      255.92      6.91 o 
   4  -6   4      105.34      107.29      2.87 o 
   5  -6   4       29.55       31.87      1.29 o 
   6  -6   4        5.51        4.27      0.67 o 
   7  -6   4      196.06      171.71      5.66 o 
  -7  -5   4       25.93       27.59      1.59 o 
  -6  -5   4       28.66       26.67      1.41 o 
  -5  -5   4      219.75      217.48      2.64 o 
  -4  -5   4       83.73       81.69      1.72 o 
  -3  -5   4        8.52       10.14      0.83 o 
  -2  -5   4      492.72      485.27     10.31 o 
  -1  -5   4        1.09        0.37      0.45 o 
   0  -5   4      425.85      438.64      8.20 o 
   1  -5   4        5.91        7.90      1.05 o 
   2  -5   4      125.97      122.40      3.50 o 
   3  -5   4      154.53      153.27      3.18 o 
   4  -5   4      107.31      100.55      3.16 o 
   5  -5   4      900.26      924.87     22.84 o 
   6  -5   4      117.42      113.76      1.88 o 
   7  -5   4      123.90      128.58      2.08 o 
   8  -5   4       72.41       78.16      2.74 o 
  -7  -4   4      202.12      193.71     10.66 o 
  -6  -4   4      501.03      529.03      9.23 o 
  -5  -4   4      293.43      297.09      8.15 o 
  -4  -4   4      102.37       97.12      1.62 o 
  -3  -4   4       39.59       31.16      1.79 o 
  -2  -4   4      173.44      177.15      3.20 o 
  -1  -4   4      271.22      266.82      5.94 o 
   0  -4   4      178.15      166.82      3.16 o 
   1  -4   4       91.46       74.35      2.31 o 
   2  -4   4      156.11      158.56      3.15 o 
   3  -4   4       41.41       37.28      1.52 o 
   4  -4   4        7.26        7.49      0.95 o 
   5  -4   4       86.94       85.57      2.97 o 
   6  -4   4       39.32       38.73      2.96 o 
   7  -4   4      269.55      270.41      3.63 o 
   8  -4   4      140.06      153.06      2.79 o 
   9  -4   4      352.28      372.24      5.52 o 
  -8  -3   4       13.71       14.74      1.46 o 
  -7  -3   4        1.75        1.85      0.67 o 
  -6  -3   4       42.88       44.00      2.21 o 
  -5  -3   4       46.75       46.86      0.99 o 
  -4  -3   4       83.53       81.03      2.35 o 
  -3  -3   4     1837.75     1839.47     62.04 o 
  -2  -3   4      162.45      135.47      1.97 o 
  -1  -3   4      284.61      301.98      6.43 o 
   0  -3   4       38.46       37.54      1.39 o 
   1  -3   4      819.97      839.09     10.97 o 
   2  -3   4      719.71      703.55      7.84 o 
   3  -3   4      347.08      327.85      7.01 o 
   4  -3   4     2466.38     2466.40     30.69 o 
   5  -3   4      126.85      123.02      2.14 o 
   6  -3   4      262.71      275.56      3.34 o 
   7  -3   4        3.87        5.06      0.53 o 
   8  -3   4        8.15        6.68      0.88 o 
   9  -3   4       38.68       46.50      2.18 o 
  -8  -2   4       91.72       84.54      2.41 o 
  -7  -2   4      345.37      352.27      9.46 o 
  -6  -2   4      292.41      284.08      4.68 o 
  -5  -2   4       54.48       53.19      0.92 o 
  -4  -2   4        2.65        3.85      0.79 o 
  -3  -2   4      494.67      539.26      7.46 o 
  -2  -2   4      162.64      166.96      2.09 o 
  -1  -2   4        2.50        3.83      0.25 o 
   0  -2   4       40.49       32.71      1.07 o 
   1  -2   4      399.31      377.29      5.76 o 
   2  -2   4      475.21      476.38      7.18 o 
   3  -2   4       49.68       44.22      1.00 o 
   4  -2   4      785.63      823.51     11.68 o 
   5  -2   4       39.29       38.07      1.61 o 
   6  -2   4      631.42      649.50      5.96 o 
   7  -2   4      300.25      315.12      5.07 o 
   8  -2   4      260.14      274.38      5.22 o 
   9  -2   4       69.58       79.76      2.42 o 
  -8  -1   4        3.45        2.89      0.76 o 
  -7  -1   4       22.08       23.15      1.12 o 
  -6  -1   4      149.84      146.86      4.34 o 
  -5  -1   4      693.29      706.72      7.68 o 
  -4  -1   4     1391.91     1456.08     18.69 o 
  -3  -1   4        1.26        8.72      0.47 o 
  -2  -1   4      150.90      157.68      3.22 o 
  -1  -1   4      177.86      147.98      3.05 o 
   0  -1   4      595.63      618.28     14.55 o 
   1  -1   4     1300.30     1271.35     61.11 o 
   2  -1   4      252.71      251.42      4.45 o 
   3  -1   4     2089.42     2078.11     42.13 o 
   4  -1   4        5.31        5.71      1.10 o 
   5  -1   4        0.27        1.04      0.21 o 
   6  -1   4        9.29        9.07      0.70 o 
   7  -1   4       19.78       14.55      0.55 o 
   8  -1   4       42.62       38.92      1.53 o 
   9  -1   4        3.09        5.01      0.86 o 
  -8   0   4      172.77      177.67      7.03 o 
  -7   0   4       53.58       54.20      1.93 o 
  -6   0   4       33.50       34.15      1.36 o 
  -5   0   4      264.36      255.91      5.13 o 
  -3   0   4      325.04      336.42      4.37 o 
  -2   0   4        6.38       12.63      0.31 o 
  -1   0   4      494.36      516.28     11.31 o 
   1   0   4      867.10      846.85     25.43 o 
   2   0   4       77.08       69.21      2.89 o 
   3   0   4      582.14      607.49      6.45 o 
   4   0   4       42.92       38.34      0.71 o 
   5   0   4      640.13      645.51      6.57 o 
   6   0   4      595.06      607.57     14.35 o 
   7   0   4      800.61      779.60      9.19 o 
   8   0   4        4.46        8.03      0.75 o 
   9   0   4       66.08       68.04      3.41 o 
  -8   1   4        2.14        1.76      0.66 o 
  -7   1   4        9.03        9.18      1.14 o 
  -6   1   4      239.25      240.52      3.49 o 
  -5   1   4      459.39      439.93      4.95 o 
  -4   1   4      345.59      306.27      4.96 o 
  -3   1   4      362.72      362.98      8.36 o 
  -2   1   4       21.86       34.05      1.31 o 
  -1   1   4      983.94     1025.38     35.93 o 
   0   1   4        2.65        2.29      0.55 o 
   1   1   4        3.01        0.91      0.41 o 
   2   1   4      244.39      247.20     13.72 o 
   3   1   4       11.63       13.06      0.34 o 
   4   1   4      412.41      441.86      6.48 o 
   5   1   4      203.69      192.91      5.85 o 
   6   1   4        0.02        1.14      0.22 o 
   7   1   4        3.37        6.11      0.97 o 
   8   1   4        2.09        3.10      0.76 o 
   9   1   4       78.19       80.15      2.33 o 
  -8   2   4       40.60       47.30      2.56 o 
  -7   2   4      206.54      209.57      3.92 o 
  -6   2   4        1.15        2.11      0.71 o 
  -5   2   4       42.80       44.91      1.26 o 
  -4   2   4      653.61      661.61      9.62 o 
  -3   2   4       79.60       69.92      3.62 o 
  -2   2   4        0.68        2.89      0.27 o 
  -1   2   4      114.29      103.51      3.64 o 
   0   2   4     2050.03     2068.65     35.84 o 
   1   2   4      274.90      253.39      8.10 o 
   2   2   4       20.89       24.82      0.63 o 
   3   2   4      494.15      554.02     23.75 o 
   4   2   4      298.08      282.21      5.87 o 
   5   2   4      195.02      201.06      7.49 o 
   6   2   4      680.55      700.21     19.32 o 
   7   2   4       29.06       33.51      1.33 o 
   8   2   4        0.05        2.83      1.17 o 
   9   2   4       73.33       63.26      2.10 o 
  -8   3   4        0.01        1.55      2.34 o 
  -7   3   4      291.80      292.42     10.57 o 
  -6   3   4       58.27       55.50      3.45 o 
  -5   3   4       55.41       53.03      1.11 o 
  -4   3   4     1445.37     1513.10     43.46 o 
  -3   3   4      317.29      312.84      5.21 o 
  -2   3   4      442.84      428.12      5.14 o 
  -1   3   4       50.48       57.94      1.12 o 
   0   3   4      806.50      874.32     11.89 o 
   1   3   4        5.27        3.76      0.65 o 
   2   3   4      582.23      662.49     15.43 o 
   3   3   4      326.39      363.43     13.51 o 
   4   3   4     1227.00     1321.76     15.94 o 
   5   3   4        0.70        0.73      0.39 o 
   6   3   4        6.55        6.35      1.01 o 
   7   3   4       46.26       45.05      2.78 o 
   8   3   4      105.59      114.26      9.35 o 
   9   3   4      154.31      155.51      3.42 o 
  -7   4   4        5.41        5.82      0.90 o 
  -6   4   4       28.80       28.41      1.41 o 
  -5   4   4       11.51       10.99      0.67 o 
  -4   4   4       19.09       20.01      0.91 o 
  -3   4   4      512.18      505.70      8.07 o 
  -2   4   4       92.56       84.18      2.75 o 
  -1   4   4      561.26      578.24     15.50 o 
   0   4   4      757.63      749.24     15.21 o 
   1   4   4      157.68      135.16      3.09 o 
   2   4   4     1301.97     1351.22     60.01 o 
   3   4   4      202.51      235.61      6.48 o 
   4   4   4        3.35        4.39      2.86 o 
   5   4   4      219.77      218.18      3.09 o 
   6   4   4       16.50       23.61      1.10 o 
   7   4   4       24.92       30.01      1.31 o 
   8   4   4       63.72       62.18      1.89 o 
   9   4   4        2.19        2.55      1.08 o 
  -7   5   4      171.01      175.29      5.49 o 
  -6   5   4      160.43      155.55      3.81 o 
  -5   5   4      285.19      300.83     13.73 o 
  -4   5   4        0.71        1.17      0.56 o 
  -3   5   4      706.15      734.88      7.56 o 
  -2   5   4        0.18        1.08      0.29 o 
  -1   5   4      109.61      121.26      1.95 o 
   0   5   4      227.05      226.53      4.91 o 
   1   5   4        6.70       11.49      0.60 o 
   2   5   4      103.74       98.25      2.23 o 
   3   5   4     1236.60     1274.87     17.91 o 
   4   5   4      149.01      144.60      2.67 o 
   5   5   4      142.75      155.39      2.34 o 
   6   5   4       14.26       14.85      0.72 o 
   7   5   4       50.52       59.02      4.50 o 
   8   5   4      219.46      224.88      7.26 o 
   9   5   4       20.84       20.64      1.43 o 
  -6   6   4       34.47       31.88      2.39 o 
  -5   6   4        0.01        1.30      1.49 o 
  -4   6   4       24.54       24.65      1.72 o 
  -3   6   4      275.73      279.96      7.42 o 
  -2   6   4     1775.13     1857.61     37.13 o 
  -1   6   4      191.54      173.37      4.88 o 
   0   6   4       70.00       70.85      2.46 o 
   1   6   4      975.09      973.26     19.91 o 
   2   6   4       32.01       38.75      1.92 o 
   3   6   4      303.10      291.47      8.47 o 
   4   6   4      127.65      130.41      2.51 o 
   5   6   4       97.91       91.94      1.86 o 
   6   6   4      134.03      129.06      2.25 o 
   7   6   4       15.55       18.72      1.57 o 
   8   6   4        0.10        1.53      2.01 o 
  -5   7   4       16.35       16.91      1.70 o 
  -4   7   4        1.46        1.05      0.68 o 
  -3   7   4       17.47       20.42      1.76 o 
  -2   7   4      613.32      614.56      9.39 o 
  -1   7   4      192.67      188.17      5.49 o 
   0   7   4        4.40        6.94      1.27 o 
   1   7   4      458.72      466.78      7.94 o 
   2   7   4     1666.36     1668.10     29.81 o 
   3   7   4      148.81      144.81      4.33 o 
   4   7   4        1.69        2.50      0.73 o 
   5   7   4       59.99       59.58      1.43 o 
   6   7   4        3.61        3.31      0.60 o 
   7   7   4      280.29      273.13     15.71 o 
   8   7   4        9.24        7.58      4.32 o 
  -5   8   4       24.15       22.87      1.93 o 
  -4   8   4        1.14        0.84      0.70 o 
  -3   8   4      536.89      534.53     11.07 o 
  -2   8   4      151.94      162.12      5.22 o 
  -1   8   4      175.16      169.14      5.29 o 
   0   8   4        0.01        5.42      2.00 o 
   1   8   4        6.06        3.28      1.26 o 
   2   8   4       56.16       57.33      2.48 o 
   3   8   4       94.23       88.99      3.16 o 
   4   8   4       93.59       97.50      3.43 o 
   5   8   4      214.00      204.78      5.70 o 
   6   8   4      137.63      129.62      4.08 o 
   7   8   4       45.70       44.21      2.80 o 
  -4   9   4       42.00       35.83      2.57 o 
  -3   9   4       66.28       54.27      2.80 o 
  -2   9   4        6.80        7.15      1.53 o 
  -1   9   4      136.10      139.93      4.14 o 
   0   9   4      240.44      234.96      5.56 o 
   1   9   4      556.12      567.58      8.46 o 
   2   9   4      355.28      366.81      7.93 o 
   3   9   4       38.41       34.92      2.15 o 
   4   9   4        0.13        1.70      0.90 o 
   5   9   4        0.21        1.20      0.69 o 
   6   9   4       68.32       61.10      2.74 o 
  -2  10   4       46.96       44.38      2.90 o 
  -1  10   4        0.06        4.04      2.32 o 
   0  10   4        0.92        1.19      1.03 o 
   1  10   4       35.57       35.78      2.42 o 
   2  10   4        2.56        3.70      1.27 o 
   3  10   4      313.82      345.56      9.13 o 
   4  10   4       11.66       18.69      2.17 o 
  -3  -9   5       56.36       55.55      2.84 o 
  -2  -9   5       73.20       73.54      3.41 o 
  -1  -9   5        0.63        0.82      0.80 o 
   0  -9   5       18.99       13.43      1.82 o 
   1  -9   5      236.82      250.42      5.96 o 
   2  -9   5       56.16       65.84      3.03 o 
   3  -9   5       92.69       94.77      3.84 o 
   4  -9   5       29.99       27.85      2.35 o 
  -4  -8   5        8.73        7.11      0.79 o 
  -3  -8   5       46.42       45.33      3.52 o 
  -2  -8   5        0.61        0.99      0.55 o 
  -1  -8   5       31.87       28.92      2.12 o 
   0  -8   5      330.97      333.03      8.03 o 
   1  -8   5       44.38       49.77      2.65 o 
   2  -8   5     1208.94     1288.10     19.91 o 
   3  -8   5        2.75        3.98      1.10 o 
   4  -8   5       29.33       29.18      2.31 o 
   5  -8   5        0.49        2.80      1.29 o 
  -5  -7   5       88.64       82.32      6.62 o 
  -4  -7   5       62.06       61.15      1.45 o 
  -3  -7   5      140.16      134.50      2.79 o 
  -2  -7   5       19.56       23.20      1.86 o 
  -1  -7   5        0.02        1.13      1.61 o 
   0  -7   5        2.30        4.98      1.69 o 
   1  -7   5       17.00       20.45      1.69 o 
   2  -7   5       76.87       76.25      2.84 o 
   3  -7   5      399.20      401.08      8.23 o 
   4  -7   5      172.43      178.04      4.31 o 
   5  -7   5        2.73        3.10      2.28 o 
   7  -7   5      193.33      191.56      3.29 o 
  -6  -6   5       77.62       74.36      2.03 o 
  -5  -6   5        2.60        2.14      0.64 o 
  -4  -6   5       21.55       18.96      0.87 o 
  -3  -6   5        6.98        7.05      0.58 o 
  -2  -6   5      118.39      112.92      3.36 o 
  -1  -6   5      459.85      467.19      7.92 o 
   0  -6   5        0.22        3.15      1.48 o 
   1  -6   5      328.42      318.07      5.85 o 
   2  -6   5      360.93      356.20      7.55 o 
   3  -6   5      215.15      203.76      5.72 o 
   4  -6   5      306.59      315.11      5.94 o 
   5  -6   5       50.18       57.18      2.58 o 
   6  -6   5      150.39      143.62      3.65 o 
   7  -6   5      122.11      121.20      2.15 o 
  -7  -5   5        7.54        3.36      1.73 o 
  -6  -5   5       53.38       58.66      2.31 o 
  -5  -5   5       14.96       18.16      1.21 o 
  -4  -5   5       60.56       56.76      1.82 o 
  -3  -5   5       52.29       56.12      1.46 o 
  -2  -5   5      331.95      343.88      5.02 o 
  -1  -5   5       72.54       67.32      2.41 o 
   0  -5   5      146.67      141.57      3.27 o 
   1  -5   5       77.98       79.61      2.40 o 
   2  -5   5      491.15      468.32      7.66 o 
   3  -5   5     3472.27     3577.18     48.67 o 
   4  -5   5        1.73        1.65      0.72 o 
   5  -5   5       26.59       28.12      1.73 o 
   6  -5   5      412.47      419.15      4.41 o 
   7  -5   5       10.10       10.67      0.80 o 
   8  -5   5       11.45        8.50      1.42 o 
  -7  -4   5       43.57       40.15      5.01 o 
  -6  -4   5       30.37       29.41      1.50 o 
  -5  -4   5       70.50       71.96      1.78 o 
  -4  -4   5        5.04        3.68      0.62 o 
  -3  -4   5        0.88        2.42      0.45 o 
  -2  -4   5      331.17      325.79      6.06 o 
  -1  -4   5     1360.75     1334.34     14.18 o 
   0  -4   5      481.58      460.92      7.41 o 
   1  -4   5        1.36        0.61      0.50 o 
   2  -4   5       77.53       65.73      1.92 o 
   3  -4   5        4.32        6.96      1.00 o 
   4  -4   5      739.81      735.78     17.00 o 
   5  -4   5        9.60       10.86      0.78 o 
   6  -4   5        0.68        2.80      0.64 o 
   7  -4   5      733.74      748.51      9.05 o 
   8  -4   5        0.07        2.47      0.94 o 
   9  -4   5       68.84       73.10      2.18 o 
  -7  -3   5       27.06       29.95      1.59 o 
  -6  -3   5       29.32       29.55      1.47 o 
  -5  -3   5       13.93       12.24      1.51 o 
  -4  -3   5       24.59       24.92      0.78 o 
  -3  -3   5       83.87       92.74      2.06 o 
  -2  -3   5      155.92      145.94      2.14 o 
  -1  -3   5      421.22      467.93     13.10 o 
   0  -3   5      413.36      432.89      5.30 o 
   1  -3   5        2.20        1.21      0.54 o 
   2  -3   5     1675.02     1545.60     25.65 o 
   3  -3   5       68.14       51.41      1.71 o 
   4  -3   5      819.86      816.93      9.13 o 
   5  -3   5      578.92      570.49      7.14 o 
   6  -3   5        2.82        2.09      0.40 o 
   7  -3   5       33.45       33.00      1.31 o 
   8  -3   5       89.92       89.65      2.39 o 
   9  -3   5        0.63        3.38      0.86 o 
  -8  -2   5       10.39       12.39      1.42 o 
  -7  -2   5       52.72       53.30      1.90 o 
  -6  -2   5      303.94      292.60      4.26 o 
  -5  -2   5        6.56        5.28      0.38 o 
  -4  -2   5        3.67        2.41      0.36 o 
  -3  -2   5      663.12      667.87     16.51 o 
  -2  -2   5     1366.11     1327.77     24.13 o 
  -1  -2   5      466.04      468.63      9.06 o 
   0  -2   5      606.22      636.98     37.94 o 
   1  -2   5      821.65      846.17     18.53 o 
   3  -2   5      215.51      221.09      4.38 o 
   4  -2   5      628.52      653.27      6.16 o 
   5  -2   5      268.07      263.18      3.44 o 
   6  -2   5      326.14      307.78      3.43 o 
   7  -2   5       32.73       35.28      1.00 o 
   8  -2   5      231.80      234.49      4.30 o 
   9  -2   5      112.54      117.99      2.83 o 
  -8  -1   5        9.87       10.49      1.25 o 
  -7  -1   5       21.57       16.77      1.18 o 
  -6  -1   5        2.03        2.21      0.56 o 
  -5  -1   5      129.53      114.21      1.58 o 
  -4  -1   5      214.34      213.09      3.06 o 
  -3  -1   5      195.56      178.11      2.17 o 
  -2  -1   5     1688.91     1738.04     18.44 o 
  -1  -1   5      157.67      157.89      1.85 o 
   0  -1   5      772.43      750.75      9.84 o 
   2  -1   5      116.70       87.94      4.66 o 
   3  -1   5      281.69      238.90      5.81 o 
   4  -1   5      683.32      696.58      6.18 o 
   5  -1   5      922.93      953.60     19.86 o 
   6  -1   5      121.03      124.76      1.97 o 
   7  -1   5        6.71        6.19      0.64 o 
   8  -1   5       75.09       66.40      1.94 o 
   9  -1   5        7.17       11.66      1.25 o 
  -8   0   5       74.92       78.03      5.40 o 
  -7   0   5      145.36      136.05      3.23 o 
  -6   0   5       32.30       26.98      1.34 o 
  -5   0   5       29.20       28.35      0.82 o 
  -4   0   5      319.27      326.50      3.62 o 
  -3   0   5      165.75      163.14      3.05 o 
  -2   0   5      767.85      841.03     12.58 o 
  -1   0   5      456.17      467.42      5.71 o 
   0   0   5       48.57       54.09      0.61 o 
   1   0   5     1270.79     1348.56     34.56 o 
   3   0   5       20.12       26.25      0.48 o 
   4   0   5      538.47      518.26      4.81 o 
   5   0   5      791.13      770.89      8.07 o 
   6   0   5     1067.63     1088.16     10.26 o 
   7   0   5      150.12      147.13      3.22 o 
   8   0   5       99.05      105.73      1.96 o 
   9   0   5       32.01       28.60      1.61 o 
  -8   1   5       85.85       85.47      3.55 o 
  -7   1   5       15.81       18.71      1.52 o 
  -6   1   5      192.18      192.00      3.31 o 
  -5   1   5      290.79      287.46      4.04 o 
  -4   1   5      153.19      143.65      3.88 o 
  -3   1   5     1408.05     1473.21     27.31 o 
  -2   1   5      294.60      334.36      4.38 o 
  -1   1   5     1864.90     1929.40     33.41 o 
   0   1   5     1876.16     1823.35     18.28 o 
   1   1   5     1769.74     1726.92     20.00 o 
   2   1   5     1332.58     1245.25     25.19 o 
   3   1   5       97.53       95.72      3.18 o 
   4   1   5      101.56       84.08      1.87 o 
   5   1   5       87.58       87.97      1.56 o 
   6   1   5        2.47        3.26      0.49 o 
   7   1   5      239.40      216.77      4.13 o 
   8   1   5       15.12       17.87      1.24 o 
   9   1   5       96.68       88.51      2.37 o 
  10   1   5      144.95      153.12      4.51 o 
  -7   2   5       28.34       28.13      1.51 o 
  -6   2   5       12.35       12.89      1.07 o 
  -5   2   5      316.31      319.82      3.80 o 
  -4   2   5       62.34       55.85      1.39 o 
  -3   2   5        2.09        3.34      0.76 o 
  -2   2   5     2712.92     2882.09     39.63 o 
  -1   2   5        3.62        1.44      0.91 o 
   0   2   5      230.98      220.45      3.78 o 
   1   2   5      271.98      260.90      6.23 o 
   2   2   5       40.36       27.51      1.21 o 
   3   2   5     2653.84     2668.91     36.71 o 
   4   2   5      694.63      700.83     17.81 o 
   5   2   5     1319.14     1287.37     17.59 o 
   6   2   5       92.79       83.62      3.74 o 
   7   2   5       98.80      105.54      3.72 o 
   8   2   5      272.24      261.04      8.09 o 
   9   2   5        5.60        5.74      1.04 o 
  -7   3   5      594.12      605.20      8.35 o 
  -6   3   5      504.74      501.85      7.02 o 
  -5   3   5       21.42       20.29      1.20 o 
  -4   3   5        0.57        3.30      1.55 o 
  -3   3   5       63.47       60.29      1.42 o 
  -2   3   5        7.75        3.59      1.07 o 
  -1   3   5      906.68      949.88     19.49 o 
   0   3   5     1729.55     1840.55     30.31 o 
   1   3   5        0.04        2.55      0.60 o 
   2   3   5     1580.61     1666.82     38.20 o 
   3   3   5       49.28       57.38      1.65 o 
   4   3   5       21.97       31.21      1.33 o 
   5   3   5       13.96       14.25      0.61 o 
   6   3   5       92.33       75.41      1.35 o 
   7   3   5      108.57      115.22      2.56 o 
   8   3   5      404.54      416.64     18.36 o 
   9   3   5      361.78      392.49     10.19 o 
  -7   4   5       12.17        9.66      1.09 o 
  -6   4   5      153.17      144.60      2.91 o 
  -5   4   5      158.80      161.90      5.47 o 
  -4   4   5      349.32      378.44     13.58 o 
  -3   4   5      972.66     1008.68     11.32 o 
  -2   4   5     1408.25     1492.09     20.93 o 
  -1   4   5       93.68       92.17      5.26 o 
   0   4   5      241.56      267.45      6.69 o 
   1   4   5      197.56      192.59      3.44 o 
   2   4   5     1040.18     1002.32     13.16 o 
   3   4   5      560.88      575.20     12.12 o 
   4   4   5      397.87      397.89      5.06 o 
   5   4   5       47.56       44.83      2.05 o 
   6   4   5        1.03        2.66      0.44 o 
   7   4   5       72.46       60.74      1.71 o 
   8   4   5        7.32        6.51      1.02 o 
   9   4   5       12.83       14.90      1.33 o 
  -6   5   5      167.66      161.21      3.25 o 
  -5   5   5      119.50      127.67      4.41 o 
  -4   5   5        1.76        2.04      0.43 o 
  -3   5   5       59.34       59.94      1.44 o 
  -2   5   5       25.06       26.15      0.71 o 
  -1   5   5      316.96      342.59      5.92 o 
   0   5   5        4.90        6.04      0.93 o 
   1   5   5      148.39      136.89      3.07 o 
   2   5   5      404.76      417.54     14.73 o 
   3   5   5       33.01       40.34      1.77 o 
   4   5   5       13.27       12.64      1.51 o 
   5   5   5       46.76       41.68      1.63 o 
   6   5   5      335.62      330.99     11.79 o 
   7   5   5      189.82      201.05     15.96 o 
   8   5   5      312.18      308.37     21.59 o 
   9   5   5      164.00      171.83     11.43 o 
  -6   6   5      112.24      100.39      3.76 o 
  -5   6   5      142.41      146.63      4.55 o 
  -4   6   5      216.85      200.69     14.14 o 
  -3   6   5        7.43        6.98      1.20 o 
  -2   6   5       69.96       66.66      2.64 o 
  -1   6   5      115.11      106.09      1.98 o 
   0   6   5       37.77       34.61      1.82 o 
   1   6   5      722.59      700.91      9.55 o 
   2   6   5      528.19      534.02      4.86 o 
   3   6   5      132.53      136.93      3.39 o 
   4   6   5        4.74        4.02      0.52 o 
   5   6   5        3.43        4.65      0.56 o 
   6   6   5       10.77       11.16      0.80 o 
   7   6   5        9.89       12.45      1.52 o 
   8   6   5       31.56       31.59      1.54 o 
  -5   7   5      395.28      404.06      8.17 o 
  -4   7   5      284.75      281.31      7.61 o 
  -3   7   5      841.15      872.38     18.35 o 
  -2   7   5       23.84       20.90      1.84 o 
  -1   7   5      401.70      420.22      7.57 o 
   0   7   5      566.80      563.36      8.68 o 
   1   7   5       32.35       30.83      1.85 o 
   2   7   5      253.22      251.41      5.16 o 
   3   7   5       17.90       18.88      1.51 o 
   4   7   5       44.19       39.22      1.94 o 
   5   7   5      161.65      156.89      6.32 o 
   6   7   5       75.56       76.41      6.91 o 
   7   7   5      256.78      234.73     15.03 o 
   8   7   5       49.08       44.37      2.93 o 
  -4   8   5      493.77      518.16     12.60 o 
  -3   8   5       68.01       75.39      3.14 o 
  -2   8   5      335.88      326.41      7.52 o 
  -1   8   5      219.56      227.21      6.12 o 
   0   8   5       75.22       66.38      2.76 o 
   1   8   5       88.34       83.30      3.01 o 
   2   8   5       20.18       21.38      1.74 o 
   3   8   5        2.41        1.80      0.74 o 
   4   8   5       19.46       22.34      1.74 o 
   5   8   5       34.15       28.66      1.93 o 
   6   8   5       36.55       31.53      1.89 o 
   7   8   5        7.09        6.18      1.49 o 
  -3   9   5      156.63      144.47      4.48 o 
  -2   9   5        0.29        0.13      1.90 o 
  -1   9   5       46.07       51.40      2.63 o 
   0   9   5      159.74      155.39      4.49 o 
   1   9   5       40.36       39.28      2.75 o 
   2   9   5        1.25        2.77      1.07 o 
   3   9   5        0.22        0.91      1.45 o 
   4   9   5       62.88       57.30      3.13 o 
   5   9   5       23.44       23.63      2.17 o 
   6   9   5       25.54       27.38      2.24 o 
  -1  10   5       24.04       25.85      2.37 o 
   0  10   5        6.13        5.91      1.44 o 
   1  10   5       58.41       53.71      3.07 o 
   2  10   5       34.95       32.09      2.40 o 
   3  10   5       13.64       12.08      1.56 o 
   4  10   5        0.49        3.17      2.07 o 
  -2  -9   6       77.80       87.66      3.52 o 
  -1  -9   6        0.32        5.29      2.21 o 
   0  -9   6       60.55       58.32      2.91 o 
   1  -9   6       28.24       32.13      2.52 o 
   2  -9   6       29.36       23.11      2.43 o 
   3  -9   6       83.68       86.33      3.27 o 
  -4  -8   6       52.75       56.10      1.54 o 
  -3  -8   6       19.07       17.86      1.24 o 
  -2  -8   6      108.65      121.09      4.19 o 
  -1  -8   6      150.49      168.23      4.46 o 
   0  -8   6      107.38      104.52      3.70 o 
   1  -8   6        0.28        0.72      1.22 o 
   2  -8   6      288.78      282.25      5.41 o 
   3  -8   6       33.67       27.23      2.18 o 
   4  -8   6        0.27        1.26      0.90 o 
   5  -8   6       92.00       92.23      3.24 o 
  -5  -7   6      170.80      179.01      3.92 o 
  -4  -7   6       77.77       89.34      1.81 o 
  -3  -7   6      299.89      286.69      7.82 o 
  -2  -7   6       56.97       54.82      2.29 o 
  -1  -7   6       62.43       62.24      2.60 o 
   0  -7   6        7.86        9.24      1.36 o 
   1  -7   6      205.49      204.18      4.80 o 
   2  -7   6       63.41       66.25      2.98 o 
   3  -7   6       45.72       48.28      2.46 o 
   4  -7   6        6.43        8.40      1.46 o 
   5  -7   6       38.67       33.78      2.22 o 
   6  -7   6       39.63       34.60      2.46 o 
  -6  -6   6        8.13        9.60      1.76 o 
  -5  -6   6        6.54        6.62      0.95 o 
  -4  -6   6        0.32        2.85      0.93 o 
  -3  -6   6      322.29      335.75     11.08 o 
  -2  -6   6      720.82      753.59     13.56 o 
  -1  -6   6      431.45      431.05     10.63 o 
   0  -6   6      240.32      234.35      4.75 o 
   1  -6   6      488.87      492.89      8.43 o 
   2  -6   6     1183.70     1216.70     27.98 o 
   3  -6   6       29.48       25.24      1.93 o 
   4  -6   6       46.86       48.83      2.26 o 
   5  -6   6       57.68       60.78      2.74 o 
   6  -6   6      401.56      399.21      9.09 o 
   7  -6   6       77.47       78.25      2.72 o 
  -6  -5   6      183.33      188.32      5.34 o 
  -5  -5   6        8.55       11.83      1.16 o 
  -4  -5   6      407.15      390.73      5.27 o 
  -3  -5   6      247.23      231.00      6.16 o 
  -2  -5   6      310.59      302.37      4.28 o 
  -1  -5   6        0.23        4.09      1.68 o 
   0  -5   6      451.89      441.06      8.43 o 
   1  -5   6      543.30      518.67      6.84 o 
   2  -5   6       20.98       19.02      1.46 o 
   3  -5   6        2.72        1.61      0.72 o 
   4  -5   6     1563.68     1581.34     27.09 o 
   5  -5   6      156.89      170.26      4.98 o 
   6  -5   6       89.61       84.54      3.10 o 
   7  -5   6      622.03      660.28      6.89 o 
   8  -5   6        1.58        4.93      1.06 o 
  -7  -4   6       19.07       19.58      1.34 o 
  -6  -4   6        0.01        3.42      1.54 o 
  -5  -4   6       32.63       31.72      1.43 o 
  -4  -4   6      641.31      675.14     14.26 o 
  -3  -4   6     1498.65     1477.10     24.43 o 
  -2  -4   6       75.79       76.50      4.66 o 
  -1  -4   6        2.10        2.02      0.63 o 
   0  -4   6     1375.24     1330.05     14.35 o 
   1  -4   6      196.07      191.63      5.01 o 
   2  -4   6      201.18      199.43      3.94 o 
   3  -4   6      382.06      377.89      6.47 o 
   4  -4   6       61.91       59.01      2.37 o 
   5  -4   6      113.08      110.47      2.12 o 
   6  -4   6       30.02       32.77      2.63 o 
   7  -4   6       28.60       27.07      1.22 o 
   8  -4   6        7.42        6.08      1.98 o 
  -7  -3   6      195.51      209.10      9.34 o 
  -6  -3   6        0.63        1.54      0.63 o 
  -5  -3   6      121.71      113.03      2.56 o 
  -4  -3   6      108.74      104.72      2.14 o 
  -3  -3   6        2.35        1.93      1.22 o 
  -2  -3   6       93.56       86.37      1.68 o 
  -1  -3   6      501.59      509.48     18.40 o 
   0  -3   6      799.26      840.93     38.49 o 
   1  -3   6     1863.57     1826.44     24.27 o 
   2  -3   6      230.73      232.19      3.60 o 
   3  -3   6        0.44        1.28      0.67 o 
   4  -3   6      120.75      121.73      1.89 o 
   5  -3   6      159.23      155.71      2.24 o 
   6  -3   6      342.25      352.67      4.21 o 
   7  -3   6       66.65       64.11      2.94 o 
   8  -3   6      232.98      256.25     11.73 o 
   9  -3   6       24.28       25.90      1.59 o 
  -7  -2   6        2.56        1.55      0.93 o 
  -6  -2   6      101.00       97.39      5.13 o 
  -5  -2   6      270.40      279.76      8.37 o 
  -4  -2   6      394.70      379.53      4.72 o 
  -3  -2   6      184.01      184.88      3.04 o 
  -2  -2   6       79.80       77.75      1.58 o 
  -1  -2   6      149.72      127.63      5.16 o 
   0  -2   6      244.54      268.23      8.71 o 
   1  -2   6      209.49      229.65      3.97 o 
   2  -2   6      404.80      437.14      5.87 o 
   3  -2   6       25.51       23.37      0.54 o 
   4  -2   6      143.95      163.69      2.99 o 
   5  -2   6      547.51      561.03      9.15 o 
   6  -2   6     1208.81     1286.43     31.52 o 
   7  -2   6        1.06        1.57      0.87 o 
   8  -2   6        8.83        9.30      0.90 o 
   9  -2   6       11.62       13.74      2.51 o 
  -7  -1   6       19.96       22.37      5.25 o 
  -6  -1   6      113.61      107.45      4.44 o 
  -5  -1   6        4.23        5.30      0.60 o 
  -4  -1   6       14.82       15.55      0.78 o 
  -3  -1   6       63.35       68.61      1.17 o 
  -2  -1   6     1898.86     1882.16     18.62 o 
  -1  -1   6      274.98      266.32      2.73 o 
   0  -1   6       68.26       28.25      0.99 o 
   1  -1   6     1284.56     1224.99     28.18 o 
   2  -1   6      536.82      532.50     12.29 o 
   3  -1   6      323.28      333.96      6.53 o 
   4  -1   6      385.20      440.49     11.21 o 
   5  -1   6      244.95      243.73      4.24 o 
   6  -1   6      246.55      258.84      4.43 o 
   7  -1   6       42.63       40.40      1.01 o 
   8  -1   6       14.67       14.71      1.15 o 
   9  -1   6        0.59        2.94      1.34 o 
  -7   0   6       37.39       42.12      1.80 o 
  -6   0   6      413.47      393.82      8.29 o 
  -5   0   6      143.44      136.59      2.54 o 
  -4   0   6      114.02      109.22      1.54 o 
  -3   0   6       13.97        8.62      0.91 o 
  -2   0   6      567.12      581.66      6.24 o 
  -1   0   6      471.25      483.35      5.88 o 
   0   0   6       43.85       48.75      1.33 o 
   1   0   6       26.87       16.11      0.99 o 
   3   0   6        2.81        1.92      0.57 o 
   4   0   6      157.21      143.83      1.38 o 
   5   0   6      236.67      217.15      4.09 o 
   6   0   6      167.30      169.65      2.72 o 
   7   0   6      193.16      196.38      4.31 o 
   8   0   6        5.03        6.00      1.11 o 
   9   0   6      160.81      171.75      3.38 o 
  -7   1   6        4.07        2.85      0.84 o 
  -6   1   6        0.37        3.11      1.38 o 
  -5   1   6       13.05       11.34      0.92 o 
  -4   1   6        4.51        3.39      0.89 o 
  -3   1   6      117.97       98.80     12.39 o 
  -2   1   6      169.14      160.98      2.70 o 
  -1   1   6      761.22      748.35      8.60 o 
   0   1   6     1131.28     1052.39     14.16 o 
   1   1   6       67.47       87.52      2.49 o 
   2   1   6     1352.94     1346.44     26.71 o 
   3   1   6      870.88      876.56     17.64 o 
   4   1   6       36.76       39.92      0.84 o 
   5   1   6       22.93       22.81      0.78 o 
   6   1   6       12.55        9.84      0.66 o 
   7   1   6      192.23      181.18      3.41 o 
   8   1   6      119.96      128.65      2.56 o 
   9   1   6       84.38       79.27      4.53 o 
  -7   2   6       94.78       94.39      4.52 o 
  -6   2   6       30.68       32.06      1.48 o 
  -5   2   6      347.17      335.95      6.68 o 
  -4   2   6       74.07       69.68      1.28 o 
  -3   2   6      135.15      151.62      2.17 o 
  -2   2   6        5.57        5.63      0.78 o 
  -1   2   6       55.01       60.22      1.96 o 
   0   2   6        1.62        2.44      0.55 o 
   1   2   6     1201.14     1245.86     16.69 o 
   2   2   6       74.04       75.86      1.91 o 
   3   2   6     1281.23     1234.35     20.85 o 
   4   2   6      410.44      365.14      6.90 o 
   5   2   6      213.18      209.07      3.45 o 
   6   2   6       86.82       89.32      2.84 o 
   7   2   6       22.38       23.36      0.80 o 
   8   2   6       40.13       40.41      1.60 o 
   9   2   6       28.67       23.85      1.41 o 
  -7   3   6      100.90       95.62      6.83 o 
  -6   3   6        0.05        1.09      1.22 o 
  -5   3   6       67.66       62.99      1.28 o 
  -4   3   6       29.19       25.39      1.93 o 
  -3   3   6      720.32      773.14     26.21 o 
  -2   3   6      506.82      500.16     10.66 o 
  -1   3   6      229.57      196.88      4.62 o 
   0   3   6      277.53      260.40      4.42 o 
   1   3   6      617.53      641.79     14.77 o 
   2   3   6      967.88     1039.48     17.76 o 
   3   3   6        3.26        1.52      0.49 o 
   4   3   6       15.92       23.90      1.35 o 
   5   3   6       14.76       14.53      1.32 o 
   6   3   6      160.16      138.07      3.99 o 
   7   3   6      101.63      113.95      4.79 o 
   8   3   6      380.76      375.59      8.19 o 
   9   3   6       56.70       55.85      1.77 o 
  -7   4   6       23.40       21.60      1.46 o 
  -6   4   6       71.01       68.14      2.08 o 
  -5   4   6       54.81       52.55      1.33 o 
  -4   4   6        0.15        0.75      0.78 o 
  -3   4   6        4.29        5.07      0.61 o 
  -2   4   6      132.94      148.55      2.24 o 
  -1   4   6      383.24      418.39      9.71 o 
   0   4   6      198.23      186.42      3.32 o 
   1   4   6      131.72      124.13      2.88 o 
   2   4   6      764.18      794.80     11.98 o 
   3   4   6      659.26      675.46     10.22 o 
   4   4   6     1143.95     1161.63     16.44 o 
   5   4   6      118.61      114.52      2.07 o 
   6   4   6       13.84       15.12      1.12 o 
   7   4   6       74.74       84.60      2.04 o 
   8   4   6       42.28       36.05      1.55 o 
   9   4   6        1.41        5.79      1.92 o 
  -6   5   6        6.53        9.23      1.18 o 
  -5   5   6       14.36       11.57      0.72 o 
  -4   5   6      177.62      183.53      3.43 o 
  -3   5   6      613.45      629.98     18.47 o 
  -2   5   6      201.92      207.72      3.26 o 
  -1   5   6       85.40       82.19      1.22 o 
   0   5   6       22.19       38.79      1.73 o 
   1   5   6      553.16      568.24     10.76 o 
   2   5   6       41.33       45.82      1.84 o 
   3   5   6      122.58      112.37      2.96 o 
   4   5   6        0.86        3.33      1.23 o 
   5   5   6      381.40      380.85     12.77 o 
   6   5   6      195.94      203.97      4.73 o 
   7   5   6      486.94      474.00     33.22 o 
   8   5   6       18.72       19.94      3.03 o 
   9   5   6       19.12       19.31      2.52 o 
  -6   6   6       21.23       22.16      2.71 o 
  -5   6   6        9.87       10.95      1.36 o 
  -4   6   6      356.37      366.69      6.52 o 
  -3   6   6       25.98       24.36      1.72 o 
  -2   6   6       29.41       27.32      1.34 o 
  -1   6   6      120.43      123.20      2.12 o 
   0   6   6       69.96       64.14      1.13 o 
   1   6   6      254.06      244.52      6.61 o 
   2   6   6      956.73      969.55     24.78 o 
   3   6   6      750.27      776.58      9.09 o 
   4   6   6       34.92       35.14      1.48 o 
   5   6   6        0.58        2.05      0.92 o 
   6   6   6       62.34       68.45      3.21 o 
   7   6   6       40.09       36.05      1.61 o 
   8   6   6        8.31        7.55      1.00 o 
  -5   7   6      163.68      159.66      3.99 o 
  -4   7   6       19.18       17.73      1.59 o 
  -3   7   6       79.97       83.37      3.13 o 
  -2   7   6       15.58       17.87      1.71 o 
  -1   7   6       61.78       65.90      2.61 o 
   0   7   6       22.08       18.31      1.68 o 
   1   7   6      413.11      409.27      7.51 o 
   2   7   6       20.18       17.20      1.36 o 
   3   7   6       78.70       78.08      3.00 o 
   4   7   6      507.80      521.37     10.33 o 
   5   7   6      381.53      389.04      6.95 o 
   6   7   6      350.61      375.49      7.62 o 
   7   7   6       32.58       28.68      2.40 o 
  -4   8   6        4.31        3.17      1.17 o 
  -3   8   6       66.79       69.96      3.02 o 
  -2   8   6       10.71       12.25      1.54 o 
  -1   8   6      315.17      310.35      8.32 o 
   0   8   6      164.91      157.33      4.41 o 
   1   8   6      129.30      124.75      4.25 o 
   2   8   6       50.72       57.15      2.54 o 
   3   8   6        0.61        6.35      1.73 o 
   4   8   6       34.75       39.74      2.41 o 
   5   8   6        6.20        4.89      1.09 o 
   6   8   6        0.00        2.81      1.82 o 
  -3   9   6      212.22      189.02      6.11 o 
  -2   9   6        1.58        1.77      2.51 o 
  -1   9   6       16.68       17.90      2.10 o 
   0   9   6       49.46       45.21      2.75 o 
   1   9   6        0.11        2.44      1.80 o 
   2   9   6       32.27       30.19      2.39 o 
   3   9   6      204.94      197.97      5.97 o 
   4   9   6      178.93      175.47      4.83 o 
   5   9   6      211.17      210.09      5.39 o 
   0  10   6       70.33       67.58      3.38 o 
   1  10   6        1.95        2.92      1.36 o 
   2  10   6       10.48       12.04      1.97 o 
   3  10   6       66.64       67.43      3.60 o 
  -1  -9   7      134.82      145.85      4.95 o 
   0  -9   7       13.23       12.96      2.12 o 
   1  -9   7        0.08        6.32      2.72 o 
   2  -9   7      199.16      209.91      4.93 o 
   3  -9   7       26.40       35.76      2.65 o 
  -3  -8   7      132.89      146.60     12.18 o 
  -2  -8   7        5.48        4.66      1.43 o 
  -1  -8   7       23.17       27.75      2.31 o 
   0  -8   7        1.55        2.37      1.02 o 
   1  -8   7        2.54        2.12      1.14 o 
   2  -8   7       10.60        9.70      1.74 o 
   3  -8   7      216.86      228.01      6.22 o 
   4  -8   7      107.05      105.65      4.06 o 
   5  -8   7       28.08       25.64      2.30 o 
  -4  -7   7       20.34       18.27      1.04 o 
  -3  -7   7        0.06        0.74      1.14 o 
  -2  -7   7        0.13        3.27      1.65 o 
  -1  -7   7        5.57        3.40      0.99 o 
   0  -7   7        3.39        4.44      1.07 o 
   1  -7   7      423.88      446.75      7.09 o 
   2  -7   7        7.12        8.12      1.63 o 
   3  -7   7       44.99       40.78      2.39 o 
   4  -7   7       22.56       21.69      1.97 o 
   5  -7   7        5.61        8.02      1.62 o 
   6  -7   7      105.65      104.09      3.47 o 
  -5  -6   7        2.27        3.44      1.10 o 
  -4  -6   7        0.05        1.79      1.36 o 
  -3  -6   7       11.12       13.30      0.97 o 
  -2  -6   7      150.59      161.38      3.88 o 
  -1  -6   7      124.28      131.09      3.66 o 
   0  -6   7       77.35       73.45      2.70 o 
   1  -6   7       13.90       12.49      1.63 o 
   2  -6   7      187.56      192.27      4.77 o 
   3  -6   7      143.05      131.80      4.08 o 
   4  -6   7      154.98      148.08      3.82 o 
   5  -6   7      250.82      253.10      7.08 o 
   6  -6   7        0.58        1.07      0.43 o 
   7  -6   7        4.52        2.63      0.56 o 
  -6  -5   7      421.26      405.07     13.67 o 
  -5  -5   7       35.02       39.21      1.94 o 
  -4  -5   7       30.20       35.37      1.11 o 
  -3  -5   7      234.69      219.77      6.58 o 
  -2  -5   7      146.91      140.86      2.41 o 
  -1  -5   7        4.29        4.47      1.05 o 
   0  -5   7      985.85      962.27     14.52 o 
   1  -5   7       67.96       64.78      2.38 o 
   2  -5   7      367.34      347.26      7.03 o 
   3  -5   7        1.12        1.56      0.78 o 
   4  -5   7      137.62      140.44      3.82 o 
   5  -5   7      159.05      157.86      6.18 o 
   6  -5   7        1.14        1.50      0.46 o 
   7  -5   7      512.90      538.77      6.37 o 
   8  -5   7       37.22       41.08      1.78 o 
  -6  -4   7      133.87      130.74      3.17 o 
  -5  -4   7      222.02      235.95      4.54 o 
  -4  -4   7        1.14        1.74      0.75 o 
  -3  -4   7       52.31       44.38      1.30 o 
  -2  -4   7      700.56      714.74      9.66 o 
  -1  -4   7      331.13      329.09      5.39 o 
   0  -4   7        1.78        4.29      0.51 o 
   1  -4   7      592.15      573.15      9.21 o 
   2  -4   7       47.52       47.49      1.98 o 
   3  -4   7      361.26      360.89      5.35 o 
   4  -4   7      427.36      423.34      5.20 o 
   5  -4   7       31.98       31.81      1.11 o 
   6  -4   7       38.05       40.43      1.46 o 
   7  -4   7       25.74       25.73      2.20 o 
   8  -4   7      125.72      129.45      2.67 o 
  -6  -3   7       21.63       25.21      1.52 o 
  -5  -3   7      106.54       88.40      2.19 o 
  -4  -3   7      295.02      290.64      5.87 o 
  -3  -3   7        0.89        2.11      0.97 o 
  -2  -3   7      122.02      124.65      2.32 o 
  -1  -3   7        0.38        1.06      0.46 o 
   0  -3   7       27.71       27.63      1.36 o 
   1  -3   7      448.93      445.82      9.69 o 
   2  -3   7      471.51      464.12      7.32 o 
   3  -3   7        3.48        5.47      0.33 o 
   4  -3   7      512.56      517.96      8.64 o 
   5  -3   7       19.40       20.94      1.22 o 
   6  -3   7     1110.61     1157.99     11.07 o 
   7  -3   7       12.95       13.59      0.91 o 
   8  -3   7      320.30      340.18     19.80 o 
   9  -3   7       41.68       50.62      1.86 o 
  -7  -2   7      105.67      105.68      3.94 o 
  -6  -2   7      147.69      145.91      2.79 o 
  -5  -2   7      312.72      313.34      3.87 o 
  -4  -2   7      760.39      750.94      9.00 o 
  -3  -2   7      203.36      212.44      2.86 o 
  -2  -2   7      122.05      115.34      2.09 o 
  -1  -2   7       11.07       12.13      0.44 o 
   0  -2   7      241.18      211.07      8.19 o 
   1  -2   7      310.81      301.27      5.15 o 
   2  -2   7      642.81      595.16     13.80 o 
   3  -2   7       29.22       27.55      1.05 o 
   4  -2   7       60.91       57.22      1.63 o 
   5  -2   7        0.23        0.91      0.35 o 
   6  -2   7      349.18      350.51      4.53 o 
   7  -2   7      175.25      178.81      2.94 o 
   8  -2   7       57.83       52.51      1.80 o 
   9  -2   7       95.02       96.71      2.46 o 
  -7  -1   7        0.63        1.69      0.84 o 
  -6  -1   7        8.37        8.14      1.17 o 
  -5  -1   7      107.09      103.39      4.65 o 
  -4  -1   7      440.71      438.54      8.67 o 
  -3  -1   7       10.90       16.79      0.80 o 
  -2  -1   7       49.27       35.07      2.20 o 
  -1  -1   7      589.92      585.17      8.49 o 
   0  -1   7     1878.60     1878.49     25.73 o 
   1  -1   7      847.10      815.48      9.03 o 
   2  -1   7        4.90        3.04      0.99 o 
   3  -1   7      135.19      109.83      2.33 o 
   4  -1   7       32.52       31.23      1.50 o 
   5  -1   7     3395.50     3430.68     71.11 o 
   6  -1   7        3.90        6.18      0.60 o 
   7  -1   7       42.35       45.31      1.48 o 
   8  -1   7       46.73       45.45      3.90 o 
   9  -1   7       40.10       41.63      1.75 o 
  -7   0   7      106.89      112.65      2.87 o 
  -6   0   7      129.53      131.25      2.76 o 
  -5   0   7      507.14      512.06      9.00 o 
  -4   0   7      256.69      271.29      2.63 o 
  -3   0   7      252.57      239.14      3.15 o 
  -2   0   7      595.04      639.59      7.01 o 
  -1   0   7      135.87      135.20      1.56 o 
   0   0   7        2.32        1.22      0.16 o 
   1   0   7      354.95      356.04      5.69 o 
   2   0   7      104.73       98.53      1.09 o 
   3   0   7      875.83      872.66     10.26 o 
   4   0   7      142.60      152.61      4.09 o 
   5   0   7      294.08      292.64      3.97 o 
   6   0   7      273.57      254.19      3.50 o 
   7   0   7        0.33        0.88      1.32 o 
   8   0   7      254.24      252.33     11.87 o 
   9   0   7      507.87      558.25     11.25 o 
  -7   1   7        4.86        5.77      0.93 o 
  -6   1   7       43.78       34.43      1.57 o 
  -5   1   7      277.12      270.11      4.06 o 
  -4   1   7      299.60      300.86      6.84 o 
  -3   1   7      650.99      635.03      7.67 o 
  -2   1   7      408.55      386.30      4.51 o 
  -1   1   7      673.11      616.90     17.73 o 
   0   1   7      712.37      707.46      9.95 o 
   1   1   7        3.10        0.73      0.38 o 
   2   1   7      308.85      303.73      5.04 o 
   3   1   7      180.26      171.93      2.83 o 
   4   1   7     1342.00     1261.08     19.00 o 
   5   1   7      130.69      132.94      2.21 o 
   6   1   7        8.30        7.21      0.62 o 
   7   1   7      134.43      132.98      1.90 o 
   8   1   7       40.50       38.35      1.53 o 
   9   1   7        0.54        1.44      1.52 o 
  -7   2   7       42.82       36.65      1.69 o 
  -6   2   7       93.09      100.69      4.80 o 
  -5   2   7       37.95       39.34      2.70 o 
  -4   2   7      264.02      265.08      3.50 o 
  -3   2   7        3.99        3.61      0.47 o 
  -2   2   7        1.04        2.38      0.65 o 
  -1   2   7        3.75        5.16      0.77 o 
   0   2   7       58.01       60.23      1.88 o 
   1   2   7      723.17      759.99     13.04 o 
   2   2   7      923.50      828.48     17.14 o 
   3   2   7      679.21      715.54     12.33 o 
   4   2   7      623.05      605.34     10.09 o 
   5   2   7      207.32      197.81      4.40 o 
   6   2   7      430.01      411.48      5.91 o 
   7   2   7      250.26      250.04      3.95 o 
   8   2   7      153.31      159.51     16.80 o 
   9   2   7      113.72      111.34      3.68 o 
  -6   3   7       14.71       14.83      1.21 o 
  -5   3   7      240.72      244.54      4.89 o 
  -4   3   7      371.71      375.80      8.48 o 
  -3   3   7      360.11      369.02      9.29 o 
  -2   3   7      392.54      368.97      5.98 o 
  -1   3   7      101.82       94.22      2.45 o 
   0   3   7      104.56      101.41      2.51 o 
   1   3   7       11.03       14.78      1.15 o 
   2   3   7      830.31      877.38     12.92 o 
   3   3   7      156.40      144.44      3.13 o 
   4   3   7      260.38      269.34      5.37 o 
   5   3   7      187.80      184.03      3.96 o 
   6   3   7      166.38      151.57      3.08 o 
   7   3   7      124.79      114.45      4.93 o 
   8   3   7      116.94      111.03      2.51 o 
   9   3   7       13.37       15.21      1.30 o 
  -6   4   7        1.64        1.81      0.74 o 
  -5   4   7       66.42       66.08      2.68 o 
  -4   4   7      212.28      211.53      4.43 o 
  -3   4   7       30.99       26.26      1.97 o 
  -2   4   7       32.16       35.03      2.37 o 
  -1   4   7      153.33      146.41      4.17 o 
   0   4   7      363.86      366.63      5.62 o 
   1   4   7      864.84      849.97     12.70 o 
   2   4   7      610.01      604.69     14.43 o 
   3   4   7        7.02        7.24      1.03 o 
   4   4   7        0.11        0.57      1.08 o 
   5   4   7      113.53      107.56      2.34 o 
   6   4   7      196.89      190.86      2.66 o 
   7   4   7       95.12       95.42      2.25 o 
   8   4   7       55.34       49.73      2.82 o 
   9   4   7        6.07        9.89      1.99 o 
  -6   5   7       25.62       22.51      1.31 o 
  -5   5   7       44.88       46.63      3.16 o 
  -4   5   7      128.41      132.16      2.52 o 
  -3   5   7      362.07      368.58      4.96 o 
  -2   5   7      230.14      227.99      3.27 o 
  -1   5   7      293.50      311.66      7.26 o 
   0   5   7       10.54       18.28      1.58 o 
   1   5   7      130.30      138.81      4.14 o 
   2   5   7       23.81       32.27      1.80 o 
   3   5   7      329.80      342.95      6.87 o 
   4   5   7      120.67      111.93      1.97 o 
   5   5   7      506.81      502.96      7.66 o 
   6   5   7       48.51       38.81      1.25 o 
   7   5   7       63.01       57.85      2.78 o 
   8   5   7        0.06        0.86      1.23 o 
   9   5   7       79.15       87.87      8.57 o 
  -4   6   7       14.54       17.97      1.91 o 
  -3   6   7        1.87        2.62      0.97 o 
  -2   6   7      211.56      221.81      4.75 o 
  -1   6   7      344.28      335.61     13.72 o 
   0   6   7      305.93      293.72      7.63 o 
   1   6   7      355.07      348.05      7.99 o 
   2   6   7        2.22        3.50      0.99 o 
   3   6   7        8.82        8.77      0.63 o 
   4   6   7       21.46       20.13      0.88 o 
   5   6   7        6.33        7.24      0.78 o 
   6   6   7        0.49        1.63      2.11 o 
   7   6   7       28.23       21.29      1.71 o 
   8   6   7        0.13        1.83      0.91 o 
  -4   7   7      117.64      118.95      3.99 o 
  -3   7   7       84.70       85.06      3.25 o 
  -2   7   7      152.41      155.50      4.04 o 
  -1   7   7        4.55        3.57      1.02 o 
   0   7   7        2.56        2.67      0.93 o 
   1   7   7       27.34       28.05      2.02 o 
   2   7   7      356.73      350.83      9.18 o 
   3   7   7       84.83       85.09      2.79 o 
   4   7   7      213.19      215.51      4.26 o 
   5   7   7        0.15        1.56      1.48 o 
   6   7   7       96.65       85.78      2.81 o 
   7   7   7        0.02        9.20      2.74 o 
  -3   8   7       63.19       58.31      2.86 o 
  -2   8   7      123.74      124.58      3.91 o 
  -1   8   7      338.55      345.87      8.48 o 
   0   8   7      390.78      404.07      7.48 o 
   1   8   7       16.52       16.38      1.76 o 
   2   8   7       24.70       26.38      2.06 o 
   3   8   7       57.00       58.09      2.50 o 
   4   8   7        5.33        8.13      1.59 o 
   5   8   7        5.90        7.85      1.36 o 
   6   8   7       10.53       10.69      1.58 o 
  -2   9   7       39.58       42.65      2.79 o 
  -1   9   7       42.71       40.83      3.03 o 
   0   9   7        7.07        9.15      1.80 o 
   1   9   7      191.37      175.58      4.75 o 
   2   9   7        0.25        2.48      1.43 o 
   3   9   7      157.30      156.22      4.36 o 
   4   9   7      167.85      178.82      4.77 o 
   5   9   7       19.02       13.70      1.72 o 
   1  10   7       16.05       16.24      2.31 o 
   2  10   7        0.07        2.36      2.20 o 
   3  10   7        1.50        6.34      2.68 o 
  -2  -8   8      154.84      157.73      4.16 o 
  -1  -8   8       58.80       57.50      2.85 o 
   0  -8   8        3.59        4.36      1.19 o 
   1  -8   8       51.23       58.77      3.21 o 
   2  -8   8      308.77      316.17      8.05 o 
   3  -8   8       24.56       25.24      2.37 o 
   4  -8   8      217.50      211.65      4.98 o 
  -3  -7   8      460.36      508.82     10.59 o 
  -2  -7   8      184.67      182.06      5.21 o 
  -1  -7   8       99.25      100.40      3.73 o 
   0  -7   8       86.04       90.33      3.59 o 
   1  -7   8       21.71       18.04      1.92 o 
   2  -7   8      115.97      115.17      3.67 o 
   3  -7   8       12.46       10.05      1.64 o 
   4  -7   8       29.36       22.79      2.06 o 
   5  -7   8       14.81       13.99      1.77 o 
   6  -7   8       55.96       64.98      3.35 o 
  -4  -6   8      119.39      125.90      2.21 o 
  -3  -6   8        3.65        2.44      0.88 o 
  -2  -6   8       16.37       13.72      2.29 o 
  -1  -6   8       40.01       37.51      2.12 o 
   0  -6   8        0.90        3.58      1.85 o 
   1  -6   8      735.30      747.52     11.91 o 
   2  -6   8      691.52      692.42     11.35 o 
   3  -6   8      295.99      295.11      8.06 o 
   4  -6   8       16.13       22.86      1.79 o 
   5  -6   8       60.88       58.78      2.76 o 
   6  -6   8       39.46       40.12      2.26 o 
   7  -6   8       16.67       18.60      1.94 o 
  -5  -5   8       22.02       20.40      1.50 o 
  -4  -5   8       15.31       15.17      0.88 o 
  -3  -5   8      350.51      353.11      4.04 o 
  -2  -5   8      731.34      765.37     10.07 o 
  -1  -5   8        0.10        1.35      0.86 o 
   0  -5   8       56.48       56.53      2.45 o 
   1  -5   8      674.93      673.53      9.52 o 
   2  -5   8      490.63      506.94     11.18 o 
   3  -5   8      378.61      375.55      7.64 o 
   4  -5   8        6.97        4.82      0.97 o 
   5  -5   8      267.87      271.88      4.29 o 
   6  -5   8      170.80      156.39     12.03 o 
   7  -5   8      176.57      176.83      4.25 o 
  -6  -4   8      284.43      286.29      4.33 o 
  -5  -4   8       16.83       22.14      1.74 o 
  -4  -4   8      518.74      512.68      9.05 o 
  -3  -4   8       90.40       91.75      1.92 o 
  -2  -4   8     1488.37     1561.62     13.79 o 
  -1  -4   8      372.93      372.16      5.73 o 
   0  -4   8       24.50       20.10      0.77 o 
   1  -4   8      574.28      566.69     12.11 o 
   2  -4   8      184.44      172.67      4.16 o 
   3  -4   8      126.97      115.57      3.19 o 
   4  -4   8      210.11      201.24      3.48 o 
   5  -4   8      114.57      112.90      2.26 o 
   6  -4   8        0.23        1.51      1.01 o 
   7  -4   8        0.09        1.88      1.07 o 
   8  -4   8       51.93       49.71      2.73 o 
  -6  -3   8      182.97      178.22      3.52 o 
  -5  -3   8       33.05       33.23      1.55 o 
  -4  -3   8       24.10       21.44      0.92 o 
  -3  -3   8       20.68       15.29      0.87 o 
  -2  -3   8       35.78       34.93      1.75 o 
  -1  -3   8      579.02      566.37      5.58 o 
   0  -3   8      523.41      522.05      8.20 o 
   1  -3   8       66.74       60.17      0.91 o 
   2  -3   8      497.48      488.78     10.63 o 
   3  -3   8       78.20       77.92      1.29 o 
   4  -3   8     1179.92     1174.65     25.20 o 
   5  -3   8      530.57      551.30      7.67 o 
   6  -3   8      171.48      180.67      3.52 o 
   7  -3   8       10.79       10.72      1.88 o 
   8  -3   8      118.86      120.30      2.68 o 
   9  -3   8       28.15       26.64      2.10 o 
  -6  -2   8       33.23       42.26      2.53 o 
  -5  -2   8        4.28        5.18      1.17 o 
  -4  -2   8      154.81      158.74      2.32 o 
  -3  -2   8       40.82       40.21      1.17 o 
  -2  -2   8       14.84       15.55      0.80 o 
  -1  -2   8      273.24      275.48      3.58 o 
   0  -2   8     1487.29     1433.06     25.43 o 
   1  -2   8        7.72        7.59      1.01 o 
   2  -2   8       54.31       62.29      2.15 o 
   3  -2   8      180.51      168.93      4.69 o 
   4  -2   8        2.05        1.68      0.40 o 
   5  -2   8      324.17      319.80      7.54 o 
   6  -2   8       56.07       50.64      1.83 o 
   7  -2   8       12.54       16.30      0.97 o 
   8  -2   8       85.87       91.28      2.30 o 
   9  -2   8      184.33      189.03     11.46 o 
  -6  -1   8       43.35       31.70      4.39 o 
  -5  -1   8      263.12      255.64      3.96 o 
  -4  -1   8       57.78       59.65      2.58 o 
  -3  -1   8       37.94       39.74      2.78 o 
  -2  -1   8       25.28       26.56      0.90 o 
  -1  -1   8       10.58       15.12      1.03 o 
   0  -1   8      186.15      163.14      3.43 o 
   1  -1   8      362.66      365.38      6.86 o 
   2  -1   8      114.05       97.08      2.26 o 
   3  -1   8      206.18      182.58      4.78 o 
   4  -1   8      207.62      203.06      5.36 o 
   5  -1   8     1257.77     1236.67     27.86 o 
   6  -1   8        0.29        2.04      0.89 o 
   7  -1   8      243.52      252.13      4.97 o 
   8  -1   8       52.58       52.25      2.15 o 
   9  -1   8        3.66        3.94      0.82 o 
  -6   0   8      269.56      275.20      7.09 o 
  -5   0   8      187.10      189.25      3.04 o 
  -4   0   8      166.11      162.92      2.45 o 
  -3   0   8        5.73        4.70      0.59 o 
  -2   0   8        0.15        1.73      0.57 o 
  -1   0   8      615.36      596.44      5.38 o 
   0   0   8      714.90      729.36      6.51 o 
   1   0   8       23.28       29.81      1.58 o 
   2   0   8      444.28      410.02      7.59 o 
   3   0   8        2.00        2.35      0.55 o 
   4   0   8        4.06        3.76      0.35 o 
   5   0   8       80.68       75.60      2.63 o 
   6   0   8     1422.29     1465.55     38.36 o 
   7   0   8       19.52       22.56      1.53 o 
   8   0   8       13.93       13.63      1.40 o 
   9   0   8      153.18      174.73      5.41 o 
  -6   1   8        0.11        2.00      0.80 o 
  -5   1   8       29.70       27.80      1.24 o 
  -4   1   8        4.28        4.51      0.92 o 
  -3   1   8      139.89      133.49      5.63 o 
  -2   1   8      211.76      193.89      3.27 o 
  -1   1   8      251.49      245.81      5.51 o 
   0   1   8        3.45        6.13      0.47 o 
   1   1   8     1068.63     1068.19     18.08 o 
   2   1   8      312.14      272.02      5.39 o 
   3   1   8      185.79      170.69      4.57 o 
   4   1   8      269.15      246.91      4.18 o 
   5   1   8       84.50       73.98      3.61 o 
   6   1   8     2306.25     2374.44     30.75 o 
   7   1   8       43.53       40.53      1.16 o 
   8   1   8      327.14      339.38     10.55 o 
   9   1   8        5.52        7.18      1.67 o 
  -6   2   8      105.87       93.46      3.42 o 
  -5   2   8        4.97        4.77      0.82 o 
  -4   2   8        3.60        4.97      1.28 o 
  -3   2   8      404.71      389.18     14.01 o 
  -2   2   8       64.25       66.10      1.38 o 
  -1   2   8      268.96      288.30      6.95 o 
   0   2   8      393.74      381.07      5.91 o 
   1   2   8       28.42       25.10      1.27 o 
   2   2   8      306.12      308.73      7.59 o 
   3   2   8       28.84       30.62      1.56 o 
   4   2   8      420.29      422.54      4.58 o 
   5   2   8      320.84      299.19      3.85 o 
   6   2   8      118.42      114.64      1.93 o 
   7   2   8     1194.23     1238.35     12.37 o 
   8   2   8      130.30      137.07      2.66 o 
   9   2   8        6.70        6.81      0.97 o 
  -6   3   8       36.50       34.13      1.82 o 
  -5   3   8       36.38       40.46      2.47 o 
  -4   3   8      401.60      409.60      7.47 o 
  -3   3   8      257.73      259.00      3.51 o 
  -2   3   8      152.37      154.45      3.71 o 
  -1   3   8       20.49       18.58      1.25 o 
   0   3   8     1072.48     1141.85     26.01 o 
   1   3   8       10.18        7.03      0.92 o 
   2   3   8      268.68      254.83      5.41 o 
   3   3   8     1217.32     1216.50     21.77 o 
   4   3   8        2.70        1.91      0.60 o 
   5   3   8      118.66      116.05      2.85 o 
   6   3   8       14.40       12.43      0.81 o 
   7   3   8       10.44        9.35      1.05 o 
   8   3   8       18.86       17.90      1.22 o 
   9   3   8        9.09        8.03      1.45 o 
  -6   4   8       18.23       18.87      1.45 o 
  -5   4   8        2.28        1.70      0.73 o 
  -4   4   8      264.31      260.39      7.00 o 
  -3   4   8       53.77       52.41      2.30 o 
  -2   4   8        1.19        4.95      1.40 o 
  -1   4   8      468.46      452.06      7.63 o 
   0   4   8       84.98       78.89      2.47 o 
   1   4   8        1.38        4.65      0.96 o 
   2   4   8       42.09       39.67      2.00 o 
   3   4   8       67.34       76.75      2.42 o 
   4   4   8      805.79      779.29     16.46 o 
   5   4   8        9.01        9.29      1.13 o 
   6   4   8      292.89      310.15      6.62 o 
   7   4   8      525.90      550.85     11.40 o 
   8   4   8      330.10      357.22     15.91 o 
   9   4   8        1.11        4.53      1.33 o 
  -5   5   8       93.43       82.69      2.54 o 
  -4   5   8      141.87      145.11      8.96 o 
  -3   5   8       10.47       10.95      0.89 o 
  -2   5   8       17.79       17.12      0.90 o 
  -1   5   8      271.13      272.47      6.65 o 
   0   5   8       20.50       18.20      1.51 o 
   1   5   8       64.41       79.06      2.91 o 
   2   5   8       57.98       66.09      2.40 o 
   3   5   8       41.14       44.34      2.08 o 
   4   5   8       56.76       49.40      2.07 o 
   5   5   8      102.70      101.53      2.81 o 
   6   5   8      152.22      146.69      2.77 o 
   7   5   8       13.20       10.99      0.76 o 
   8   5   8      436.04      440.23     18.58 o 
  -5   6   8       14.65       10.66      1.55 o 
  -4   6   8       24.86       22.50      1.89 o 
  -3   6   8       89.23       91.17      3.12 o 
  -2   6   8      278.25      293.17      6.68 o 
  -1   6   8      210.52      214.35      5.32 o 
   0   6   8       21.74       26.00      2.05 o 
   1   6   8        0.55        1.93      1.75 o 
   2   6   8       52.36       42.68      2.02 o 
   3   6   8      174.93      179.73      4.85 o 
   4   6   8      479.32      478.13      7.04 o 
   5   6   8      319.32      334.26      6.86 o 
   6   6   8       46.83       56.68      1.68 o 
   7   6   8       16.53       14.76      0.94 o 
   8   6   8        1.96        1.34      0.59 o 
  -4   7   8        0.57        4.55      1.95 o 
  -3   7   8        6.28        4.77      1.28 o 
  -2   7   8        5.22        4.92      1.28 o 
  -1   7   8        1.66        1.17      1.56 o 
   0   7   8       29.53       31.07      2.12 o 
   1   7   8        5.58        7.40      1.45 o 
   2   7   8        0.49        5.46      1.06 o 
   3   7   8       63.42       74.37      3.01 o 
   4   7   8       72.49       73.40      2.73 o 
   5   7   8        6.82       10.61      1.58 o 
   6   7   8       61.39       52.37      2.57 o 
   7   7   8      163.63      142.75      2.82 o 
  -3   8   8       57.55       57.81      3.26 o 
  -2   8   8        7.41        6.02      1.41 o 
  -1   8   8       24.96       29.47      2.38 o 
   0   8   8       19.52       23.17      2.27 o 
   1   8   8       54.31       60.76      2.75 o 
   2   8   8       28.21       28.20      2.00 o 
   3   8   8      265.72      277.43      5.33 o 
   4   8   8       64.79       69.69      3.23 o 
   5   8   8        6.43        9.02      1.47 o 
   6   8   8        2.77        2.45      1.02 o 
  -1   9   8        1.29        1.47      1.05 o 
   0   9   8        5.23        5.32      1.63 o 
   1   9   8      198.50      200.04      5.68 o 
   2   9   8       73.85       86.08      3.66 o 
   3   9   8        2.75        2.87      2.11 o 
   4   9   8       29.61       30.74      2.35 o 
   5   9   8       50.05       49.67      2.92 o 
  -1  -8   9       12.58       13.41      1.82 o 
   0  -8   9       14.93       17.07      2.09 o 
   1  -8   9        0.08        5.14      2.19 o 
   2  -8   9       35.67       35.94      2.82 o 
   3  -8   9        7.98        7.56      1.49 o 
  -2  -7   9       93.65      103.09      3.81 o 
  -1  -7   9      101.73      111.82      4.12 o 
   0  -7   9       15.13       13.26      1.69 o 
   1  -7   9       22.85       23.81      2.06 o 
   2  -7   9        0.38        7.24      2.64 o 
   3  -7   9       45.12       46.30      2.88 o 
   4  -7   9        8.71       11.19      1.80 o 
   5  -7   9       15.82       15.31      2.08 o 
  -4  -6   9      138.63      141.74      4.08 o 
  -3  -6   9       10.38       10.75      1.45 o 
  -2  -6   9       64.80       67.18      2.88 o 
  -1  -6   9        1.03        2.83      1.50 o 
   0  -6   9        0.71        2.05      0.82 o 
   1  -6   9      143.17      147.20      3.71 o 
   2  -6   9       74.69       76.94      3.22 o 
   3  -6   9      134.66      132.58      4.13 o 
   4  -6   9       27.36       28.25      2.12 o 
   5  -6   9       15.51       12.21      1.48 o 
   6  -6   9      142.77      157.04      5.27 o 
  -4  -5   9      416.00      430.44      7.72 o 
  -3  -5   9       27.83       25.83      1.79 o 
  -2  -5   9      201.31      210.97      4.48 o 
  -1  -5   9       19.63       19.29      1.71 o 
   0  -5   9      139.83      131.78      3.62 o 
   1  -5   9      183.75      169.85      4.84 o 
   2  -5   9       35.27       32.56      2.04 o 
   3  -5   9        0.37        1.58      1.63 o 
   4  -5   9        0.83        1.11      0.65 o 
   5  -5   9       39.55       36.63      2.24 o 
   6  -5   9       64.39       63.36      2.74 o 
   7  -5   9        9.12        5.41      1.05 o 
  -5  -4   9       58.60       57.49      5.18 o 
  -4  -4   9      139.49      147.14      3.94 o 
  -3  -4   9        2.57        2.53      1.38 o 
  -2  -4   9        0.05        1.57      0.89 o 
  -1  -4   9      416.25      400.04     25.40 o 
   0  -4   9     1083.17      935.44     21.45 o 
   1  -4   9      193.11      185.04      3.95 o 
   2  -4   9      202.68      205.46      5.41 o 
   3  -4   9        0.48        1.26      0.70 o 
   4  -4   9       39.17       35.00      2.02 o 
   5  -4   9      211.57      198.61      4.38 o 
   6  -4   9       11.44       11.28      1.44 o 
   7  -4   9       45.87       44.79      2.15 o 
   8  -4   9       38.28       33.02      2.50 o 
  -5  -3   9      316.57      326.66      4.48 o 
  -4  -3   9      312.65      305.18      4.90 o 
  -3  -3   9       31.79       34.95      2.03 o 
  -2  -3   9      180.55      189.10      2.69 o 
  -1  -3   9      248.27      251.65      6.29 o 
   0  -3   9      166.39      153.01      4.74 o 
   1  -3   9       71.52       64.99      2.36 o 
   2  -3   9        4.00        5.53      1.19 o 
   3  -3   9      186.33      193.51      4.12 o 
   4  -3   9      134.95      128.37      2.32 o 
   5  -3   9      265.07      255.18      9.92 o 
   6  -3   9      209.35      198.94     12.80 o 
   7  -3   9        0.27        6.15      1.74 o 
  -6  -2   9       56.71       53.21      2.92 o 
  -5  -2   9       17.20       18.09      1.99 o 
  -4  -2   9      259.38      261.27      6.56 o 
  -3  -2   9      268.03      282.74      6.05 o 
  -2  -2   9      188.32      196.34      4.93 o 
  -1  -2   9      964.64      988.61     23.21 o 
   0  -2   9      809.71      796.98     16.47 o 
   1  -2   9      126.65      124.27      3.11 o 
   2  -2   9       16.88       12.19      0.97 o 
   3  -2   9        0.33        1.22      0.59 o 
   4  -2   9      384.62      349.79      7.98 o 
   5  -2   9       83.00       83.61      2.68 o 
   6  -2   9       22.59       24.44      1.22 o 
   7  -2   9       57.21       59.49      4.26 o 
   8  -2   9        1.55        2.92      0.86 o 
   9  -2   9       17.54       22.62      2.29 o 
  -6  -1   9       86.81       94.98      2.77 o 
  -5  -1   9       43.90       34.96      4.67 o 
  -4  -1   9        0.66        1.70      0.47 o 
  -3  -1   9        0.53        1.46      0.41 o 
  -2  -1   9       74.09       76.06      3.03 o 
  -1  -1   9      399.41      391.88      9.47 o 
   0  -1   9     1223.29     1191.42     24.04 o 
   1  -1   9      134.39      126.69      2.78 o 
   2  -1   9      658.48      617.06      9.66 o 
   3  -1   9      652.70      640.40      8.67 o 
   4  -1   9      372.82      361.97      8.13 o 
   5  -1   9      424.46      419.21      7.96 o 
   6  -1   9       33.99       37.40      1.85 o 
   7  -1   9       44.53       40.83      1.73 o 
   8  -1   9       41.85       37.97      2.28 o 
   9  -1   9      286.91      306.40      6.61 o 
  -6   0   9       17.12       16.60      1.24 o 
  -5   0   9       27.04       31.70      1.87 o 
  -4   0   9      287.75      268.08      3.20 o 
  -3   0   9      386.35      393.25      4.66 o 
  -2   0   9      414.34      428.08      4.82 o 
  -1   0   9       73.16       70.57      1.67 o 
   0   0   9       27.88       25.33      0.54 o 
   1   0   9      339.28      310.06      5.24 o 
   2   0   9       17.10       13.84      1.30 o 
   3   0   9      158.92      158.76      4.10 o 
   4   0   9       11.87       12.09      0.55 o 
   5   0   9       15.24       14.88      0.75 o 
   6   0   9      251.20      245.52      2.99 o 
   7   0   9      273.62      276.30     16.86 o 
   8   0   9      293.97      313.73      5.81 o 
   9   0   9        3.42        6.92      1.79 o 
  -6   1   9      150.54      142.90      6.98 o 
  -5   1   9       38.34       30.13      2.10 o 
  -4   1   9        0.53        1.20      0.67 o 
  -3   1   9      214.11      198.49      4.86 o 
  -2   1   9       21.38       20.95      0.90 o 
  -1   1   9      687.04      691.95      7.38 o 
   0   1   9      209.29      210.76      2.31 o 
   1   1   9      964.74      938.43     10.65 o 
   2   1   9      326.87      326.48      6.41 o 
   3   1   9      600.09      597.12      6.29 o 
   4   1   9     1468.29     1438.64     17.70 o 
   5   1   9      583.33      584.02      8.11 o 
   6   1   9      394.02      389.38      5.08 o 
   7   1   9        1.41        1.44      0.39 o 
   8   1   9       46.73       41.75      1.63 o 
   9   1   9        7.71        6.82      1.00 o 
  -6   2   9       27.59       29.58      1.63 o 
  -5   2   9      227.82      231.66     11.12 o 
  -4   2   9       32.70       39.25      1.17 o 
  -3   2   9      147.59      137.42      7.66 o 
  -2   2   9       52.06       50.06      1.67 o 
  -1   2   9       35.27       34.72      1.78 o 
   0   2   9      381.08      367.45      5.24 o 
   1   2   9       62.78       65.42      2.11 o 
   2   2   9      281.26      275.11      4.55 o 
   3   2   9      190.22      195.70      3.94 o 
   4   2   9      846.25      818.94     10.09 o 
   5   2   9      940.32      937.99      9.07 o 
   6   2   9       11.09       10.58      0.78 o 
   7   2   9      235.37      235.48      3.08 o 
   8   2   9      327.84      364.59      6.55 o 
   9   2   9       26.87       31.47      1.57 o 
  -5   3   9       14.71       16.75      2.74 o 
  -4   3   9       47.08       46.77      1.88 o 
  -3   3   9        2.08        2.34      0.42 o 
  -2   3   9      162.04      153.48      3.68 o 
  -1   3   9       43.43       51.83      2.43 o 
   0   3   9      578.12      572.34      7.38 o 
   1   3   9      198.90      188.92      4.08 o 
   2   3   9      545.40      549.73      8.70 o 
   3   3   9      405.74      407.28      8.98 o 
   4   3   9       52.80       53.80      2.06 o 
   5   3   9        0.87        3.04      0.92 o 
   6   3   9      164.23      163.64      2.73 o 
   7   3   9        9.14        7.85      0.67 o 
   8   3   9      236.36      238.37     15.38 o 
   9   3   9       46.09       48.81      1.93 o 
  -5   4   9        9.29        9.13      0.95 o 
  -4   4   9       78.90       88.11      2.54 o 
  -3   4   9       30.21       33.74      1.37 o 
  -2   4   9      177.65      176.22      5.23 o 
  -1   4   9       38.18       41.45      2.02 o 
   0   4   9       44.77       44.31      2.05 o 
   1   4   9       52.97       46.49      2.16 o 
   2   4   9      139.90      127.18      2.84 o 
   3   4   9      238.87      257.88      4.87 o 
   4   4   9     1210.28     1243.30     29.05 o 
   5   4   9      169.00      152.04      3.86 o 
   6   4   9      148.41      148.63      4.14 o 
   7   4   9        5.85        3.96      0.69 o 
   8   4   9        0.19        1.26      0.79 o 
   9   4   9        2.22        3.24      1.15 o 
  -5   5   9        0.89        6.84      2.39 o 
  -4   5   9        3.97        3.84      0.61 o 
  -3   5   9       18.80       18.04      1.11 o 
  -2   5   9       28.24       29.82      1.20 o 
  -1   5   9      366.16      379.33      6.85 o 
   0   5   9       12.00       11.53      1.22 o 
   1   5   9      956.26      940.55     22.34 o 
   2   5   9      146.03      132.09      3.86 o 
   3   5   9       56.83       46.43      1.96 o 
   4   5   9        0.08        3.31      1.49 o 
   5   5   9       37.10       32.27      1.92 o 
   6   5   9      198.78      193.53      5.46 o 
   7   5   9        0.27        1.45      0.42 o 
   8   5   9        5.80        8.59      1.89 o 
  -4   6   9        2.18        2.25      0.96 o 
  -3   6   9      123.68      120.40      4.36 o 
  -2   6   9        1.16        1.15      0.84 o 
  -1   6   9        0.21        1.09      0.73 o 
   0   6   9      121.35      118.05      3.49 o 
   1   6   9       32.58       30.00      2.01 o 
   2   6   9      429.48      420.74      9.60 o 
   3   6   9      440.51      469.54      9.29 o 
   4   6   9       26.13       32.51      2.13 o 
   5   6   9      347.04      354.34      4.54 o 
   6   6   9      101.41       92.85      2.17 o 
   7   6   9        4.40        3.75      0.63 o 
   8   6   9      119.33      103.78      9.34 o 
  -3   7   9       23.04       25.68      1.99 o 
  -2   7   9      367.75      369.01      6.96 o 
  -1   7   9       11.03       13.33      1.77 o 
   0   7   9      275.36      285.03      8.06 o 
   1   7   9        0.60        2.18      1.27 o 
   2   7   9        9.01        7.59      1.43 o 
   3   7   9        5.73        2.95      1.10 o 
   4   7   9       12.83       15.94      1.71 o 
   5   7   9      127.85      121.61      3.79 o 
   6   7   9      104.45      101.15      3.78 o 
   7   7   9       80.82       75.27      2.04 o 
  -2   8   9        1.48        2.30      1.76 o 
  -1   8   9        7.51        7.06      1.31 o 
   0   8   9        0.24        1.47      0.88 o 
   1   8   9      176.02      184.15      4.88 o 
   2   8   9      246.28      271.82      6.51 o 
   3   8   9      117.17      115.92      4.04 o 
   4   8   9       63.70       63.46      2.93 o 
   5   8   9       28.37       29.23      2.23 o 
   6   8   9       14.99       13.27      1.69 o 
   0   9   9        9.42        9.24      1.89 o 
   1   9   9        0.27        2.94      2.20 o 
   2   9   9       21.81       19.19      2.11 o 
   3   9   9        7.28       10.58      2.03 o 
   4   9   9       33.13       26.88      2.15 o 
  -1  -7  10        4.33        5.98      1.50 o 
   0  -7  10      123.52      123.71      3.92 o 
   1  -7  10      242.23      244.90      5.72 o 
   2  -7  10      139.50      146.79      5.12 o 
   3  -7  10       32.97       36.57      2.64 o 
   4  -7  10       30.34       31.43      2.67 o 
  -3  -6  10       40.60       43.16      2.66 o 
  -2  -6  10       32.12       34.53      2.31 o 
  -1  -6  10        5.13        4.82      1.10 o 
   0  -6  10      133.92      129.16      3.84 o 
   1  -6  10        8.49       11.14      1.63 o 
   2  -6  10       95.60       93.66      3.71 o 
   3  -6  10       74.42       77.58      3.14 o 
   4  -6  10       82.50       83.86      3.14 o 
   5  -6  10      288.91      291.95      6.81 o 
   6  -6  10       83.88       92.86      3.61 o 
  -4  -5  10       26.07       31.04      2.48 o 
  -3  -5  10       38.02       35.07      1.94 o 
  -2  -5  10       12.19       10.55      1.31 o 
  -1  -5  10        5.87        4.60      1.07 o 
   0  -5  10       46.87       46.70      2.34 o 
   1  -5  10      188.68      176.48      4.19 o 
   2  -5  10        2.50        2.16      0.93 o 
   3  -5  10        1.65        1.19      0.83 o 
   4  -5  10        1.14        3.34      1.02 o 
   5  -5  10        3.83        1.61      0.82 o 
   6  -5  10       54.49       46.71      2.49 o 
   7  -5  10       44.59       47.63      2.81 o 
  -4  -4  10       16.84       12.73      1.76 o 
  -3  -4  10       11.80       13.37      1.59 o 
  -2  -4  10        0.10        0.81      1.08 o 
  -1  -4  10      110.40      113.91      3.70 o 
   0  -4  10      263.57      244.72      5.98 o 
   1  -4  10       46.35       48.68      2.20 o 
   2  -4  10      237.81      218.09      5.92 o 
   3  -4  10       98.97       87.75      2.99 o 
   4  -4  10      135.61      153.28      4.20 o 
   5  -4  10      287.31      283.36      5.20 o 
   6  -4  10       62.46       60.95      2.78 o 
   7  -4  10       36.93       37.37      2.34 o 
  -5  -3  10      158.26      138.52      4.37 o 
  -3  -3  10       39.56       35.15      1.83 o 
  -2  -3  10      122.54      123.66      3.28 o 
  -1  -3  10        0.73        1.39      1.49 o 
   0  -3  10       84.40       87.19      2.86 o 
   1  -3  10      185.12      180.98      4.32 o 
   2  -3  10      121.51      106.13      3.31 o 
   3  -3  10       31.00       23.25      1.73 o 
   4  -3  10      243.32      204.75      4.85 o 
   5  -3  10       37.96       38.21      2.21 o 
   6  -3  10      568.19      587.11      8.72 o 
   7  -3  10       63.79       62.44      2.66 o 
  -5  -2  10        5.03        7.49      1.76 o 
  -3  -2  10      166.11      175.14      4.72 o 
  -2  -2  10        7.61        8.45      1.16 o 
  -1  -2  10       81.34       78.33      2.53 o 
   0  -2  10      405.33      365.62      5.47 o 
   1  -2  10        2.72        2.50      0.63 o 
   2  -2  10      211.61      195.74      5.04 o 
   3  -2  10      347.41      331.44      5.18 o 
   4  -2  10      177.25      162.47      3.94 o 
   5  -2  10       24.46       22.27      1.65 o 
   6  -2  10       94.13       96.23      2.79 o 
   7  -2  10       51.39       51.70      2.40 o 
   8  -2  10        1.99        2.75      1.39 o 
  -5  -1  10       46.44       50.89      1.84 o 
  -4  -1  10       74.55       72.15      1.81 o 
  -3  -1  10        0.43        1.23      1.34 o 
  -2  -1  10       40.62       38.99      1.92 o 
  -1  -1  10     1384.70     1396.83     15.38 o 
   0  -1  10      335.58      305.90      5.17 o 
   1  -1  10      221.95      212.19      5.65 o 
   2  -1  10       86.54       91.86      3.06 o 
   3  -1  10       32.65       25.37      1.46 o 
   4  -1  10        9.72        8.74      1.53 o 
   5  -1  10      311.07      303.23      6.89 o 
   6  -1  10       20.99       18.88      1.43 o 
   7  -1  10      221.55      216.22      4.83 o 
   8  -1  10       51.32       44.77      2.06 o 
   9  -1  10      260.22      272.52      7.47 o 
  -5   0  10      162.91      159.79      2.97 o 
  -4   0  10      213.01      229.74      3.49 o 
  -3   0  10      466.77      452.66     14.45 o 
  -2   0  10      663.08      651.68     16.39 o 
  -1   0  10      283.59      280.08      3.54 o 
   0   0  10      542.48      527.62      8.06 o 
   1   0  10        1.69        1.94      0.65 o 
   2   0  10       10.45       14.04      1.10 o 
   3   0  10      255.61      234.89      5.05 o 
   4   0  10      106.70       99.82      2.70 o 
   5   0  10       13.31       12.08      1.04 o 
   6   0  10       13.69       14.06      1.33 o 
   7   0  10        8.52        7.85      1.12 o 
   8   0  10       41.21       34.18      1.62 o 
   9   0  10       39.08       34.54      2.28 o 
  -5   1  10        0.26        2.44      1.00 o 
  -4   1  10       51.57       42.73      1.39 o 
  -3   1  10      119.38      118.57      2.75 o 
  -2   1  10        6.39        8.30      0.75 o 
  -1   1  10      545.26      536.60      6.53 o 
   0   1  10       27.86       29.36      0.96 o 
   2   1  10     1244.83     1226.71     13.63 o 
   3   1  10       33.36       30.78      0.54 o 
   4   1  10      773.14      757.77     11.69 o 
   5   1  10      162.37      150.66      1.91 o 
   6   1  10       33.93       32.58      1.06 o 
   7   1  10      159.11      152.41      3.08 o 
   8   1  10      639.77      544.30     71.36 o 
   9   1  10        7.54       12.51      2.08 o 
  -5   2  10      141.69      135.78      2.94 o 
  -4   2  10       77.49       86.04      1.76 o 
  -3   2  10      290.53      299.28      3.65 o 
  -2   2  10     1186.92     1226.35     27.17 o 
  -1   2  10      143.47      140.06      2.78 o 
   0   2  10      935.54      930.95     16.46 o 
   1   2  10       80.60       75.68      2.48 o 
   2   2  10      524.05      501.69     12.27 o 
   3   2  10       12.51       13.36      1.33 o 
   4   2  10        0.56        0.68      0.71 o 
   5   2  10        6.83        4.40      0.50 o 
   6   2  10      181.46      187.40      3.14 o 
   7   2  10        7.26        7.65      0.82 o 
   8   2  10       72.55       65.47      3.42 o 
   9   2  10      125.61      119.52     16.17 o 
  -5   3  10       13.59       13.10      3.13 o 
  -4   3  10        0.28        3.12      1.01 o 
  -3   3  10        2.03        2.41      0.51 o 
  -2   3  10     1303.35     1280.07     41.70 o 
  -1   3  10      567.56      559.20     10.85 o 
   0   3  10      447.46      454.56      9.09 o 
   1   3  10        0.73        2.22      0.88 o 
   2   3  10      220.92      218.25      4.49 o 
   3   3  10        8.51        9.43      1.29 o 
   4   3  10      682.04      682.51     14.37 o 
   5   3  10       33.21       30.51      1.21 o 
   6   3  10      182.03      176.40      6.36 o 
   7   3  10      300.56      301.25      4.66 o 
   8   3  10       48.50       49.61      1.68 o 
   9   3  10        2.14        2.58      1.43 o 
  -4   4  10      118.68      116.34      1.91 o 
  -3   4  10       52.32       61.89      2.45 o 
  -2   4  10       23.63       24.58      1.78 o 
  -1   4  10        0.81        4.59      1.09 o 
   0   4  10       28.76       31.76      1.90 o 
   1   4  10      101.23      106.63      3.07 o 
   2   4  10       13.11       13.93      1.50 o 
   3   4  10      551.01      526.99     12.73 o 
   4   4  10      256.84      255.82      6.30 o 
   5   4  10       11.29       13.34      1.44 o 
   6   4  10       45.23       43.75      3.61 o 
   7   4  10       42.19       38.05      1.25 o 
   8   4  10      200.41      208.79     13.11 o 
  -4   5  10      135.69      127.39      2.80 o 
  -3   5  10      332.70      340.30      4.26 o 
  -2   5  10      116.51      126.42      2.85 o 
  -1   5  10      784.93      793.11     17.14 o 
   0   5  10       16.10       12.86      1.57 o 
   1   5  10        6.37        9.03      1.41 o 
   2   5  10       34.21       29.67      1.93 o 
   3   5  10      190.86      209.28      5.06 o 
   4   5  10      247.50      238.18      5.25 o 
   5   5  10       68.21       68.19      2.83 o 
   6   5  10       34.07       35.27      1.39 o 
   7   5  10      101.76       98.05      3.33 o 
   8   5  10        5.28        4.17      0.74 o 
  -3   6  10        0.47        2.91      1.78 o 
  -2   6  10       12.05       15.32      1.82 o 
  -1   6  10      163.92      166.36      5.35 o 
   0   6  10      553.53      548.19      9.07 o 
   1   6  10       47.68       51.27      2.43 o 
   2   6  10       51.49       60.28      2.71 o 
   3   6  10      341.55      332.74      7.44 o 
   4   6  10       32.47       25.69      1.72 o 
   5   6  10       37.79       41.05      1.50 o 
   6   6  10        7.94        6.37      0.96 o 
   7   6  10       97.53      103.87      3.50 o 
  -2   7  10      150.55      157.26      4.76 o 
  -1   7  10        0.03        2.77      1.77 o 
   0   7  10      217.07      204.28      6.20 o 
   1   7  10        0.11        2.26      1.82 o 
   2   7  10       58.00       51.74      2.66 o 
   3   7  10       36.65       34.34      2.33 o 
   4   7  10       19.11       13.92      1.83 o 
   5   7  10       23.00       26.54      2.18 o 
   6   7  10       94.02       95.18      3.42 o 
  -1   8  10      135.57      132.89      4.93 o 
   0   8  10      110.32      109.84      4.26 o 
   1   8  10       97.29       95.98      3.75 o 
   2   8  10      109.86      124.19      4.23 o 
   3   8  10        4.82        7.01      1.50 o 
   4   8  10        2.95        6.37      1.95 o 
   5   8  10        2.63        3.73      1.22 o 
   2   9  10        0.99        2.97      1.11 o 
   3   9  10       49.63       54.18      3.35 o 
   0  -7  11      236.31      236.76      6.22 o 
   1  -7  11      128.10      118.58      4.23 o 
   2  -7  11      126.90      127.77      4.16 o 
   3  -7  11        0.05        4.12      2.31 o 
  -2  -6  11        5.01        5.11      1.34 o 
  -1  -6  11        0.68        2.37      1.72 o 
   0  -6  11       13.36       12.31      1.82 o 
   1  -6  11       49.62       47.68      2.61 o 
   2  -6  11        6.35        6.25      1.65 o 
   3  -6  11       95.68       98.24      3.57 o 
   4  -6  11      109.32      117.09      4.06 o 
   5  -6  11      409.38      449.47      8.57 o 
  -3  -5  11      133.34      138.10      3.58 o 
  -2  -5  11       83.78       74.99      2.91 o 
  -1  -5  11      415.31      437.67     11.50 o 
   0  -5  11      223.39      235.44      6.98 o 
   1  -5  11       95.87       99.02      3.58 o 
   2  -5  11       64.05       52.91      2.61 o 
   3  -5  11        5.33        7.62      1.49 o 
   4  -5  11        7.71        7.35      1.53 o 
   5  -5  11       31.25       41.39      2.56 o 
   6  -5  11        1.54        1.84      1.05 o 
  -3  -4  11       34.92       34.49      2.04 o 
  -2  -4  11       17.57       17.50      1.67 o 
  -1  -4  11       49.67       49.45      2.50 o 
   0  -4  11       63.53       64.34      2.50 o 
   1  -4  11       44.16       44.64      2.48 o 
   2  -4  11      296.20      299.40      7.99 o 
   3  -4  11      334.15      328.59      8.41 o 
   4  -4  11      430.23      416.66      8.54 o 
   5  -4  11      116.45      116.47      4.19 o 
   6  -4  11      177.18      199.43      5.90 o 
   7  -4  11       16.05       18.63      1.80 o 
  -3  -3  11       11.22       10.91      1.38 o 
  -2  -3  11      289.57      307.51      5.76 o 
  -1  -3  11      386.84      398.34      9.34 o 
   0  -3  11       47.26       39.11      2.12 o 
   1  -3  11        4.07        4.93      0.98 o 
   2  -3  11      121.71      104.54      3.30 o 
   3  -3  11       73.01       60.39      2.49 o 
   4  -3  11       73.03       66.00      2.60 o 
   5  -3  11       34.56       34.04      2.08 o 
   6  -3  11       32.64       44.91      2.39 o 
   7  -3  11      273.03      276.83      5.66 o 
   8  -3  11       98.42       79.02      2.86 o 
  -3  -2  11        3.32        2.92      0.84 o 
  -2  -2  11      224.59      224.39      6.30 o 
  -1  -2  11      206.53      220.75      4.86 o 
   0  -2  11     1144.06     1139.97     14.74 o 
   1  -2  11      208.87      201.19      5.29 o 
   2  -2  11       22.39       41.23      2.00 o 
   3  -2  11      427.21      430.78     10.40 o 
   4  -2  11      524.98      495.19      9.62 o 
   5  -2  11      139.54      136.87      4.06 o 
   6  -2  11       41.19       36.06      2.08 o 
   7  -2  11        0.91        1.15      0.68 o 
   8  -2  11        5.21        4.58      0.99 o 
  -3  -1  11       44.92       50.21      2.45 o 
  -2  -1  11       29.25       25.66      1.69 o 
  -1  -1  11        4.88        4.22      1.14 o 
   0  -1  11       32.70       30.56      2.18 o 
   1  -1  11       41.67       38.36      2.03 o 
   2  -1  11       10.44        7.49      1.01 o 
   3  -1  11        1.63        8.59      1.35 o 
   4  -1  11      483.93      433.34      6.86 o 
   5  -1  11      247.73      244.45      6.09 o 
   6  -1  11      318.46      328.94      5.76 o 
   7  -1  11      461.58      483.07      8.38 o 
   8  -1  11      123.55      106.73      3.17 o 
  -5   0  11       61.71       52.13      3.06 o 
  -4   0  11        0.81        1.23      1.92 o 
  -3   0  11       15.72       16.99      1.47 o 
  -2   0  11        3.17        5.41      1.02 o 
  -1   0  11      162.62      165.64      4.86 o 
   0   0  11      360.71      358.99      8.20 o 
   1   0  11      157.76      159.12      4.75 o 
   2   0  11      218.47      210.45      4.98 o 
   3   0  11       33.07       34.20      1.73 o 
   4   0  11       63.24       67.88      2.46 o 
   5   0  11        4.86        4.91      1.13 o 
   6   0  11        3.03        3.91      1.13 o 
   7   0  11        5.71        7.11      1.18 o 
   8   0  11       34.47       30.52      1.84 o 
  -4   1  11        6.13        6.08      0.81 o 
  -3   1  11        6.53        6.61      1.02 o 
  -2   1  11      126.20      133.02      2.51 o 
  -1   1  11      709.72      695.74     17.72 o 
   0   1  11       37.96       36.40      1.36 o 
   1   1  11      404.22      399.48      9.04 o 
   2   1  11      115.36      119.20      3.61 o 
   3   1  11       27.77       24.30      1.85 o 
   4   1  11        5.73        9.78      1.41 o 
   5   1  11      733.21      734.37     13.19 o 
   6   1  11     1093.54     1111.61     16.43 o 
   7   1  11       23.24       27.40      1.90 o 
   8   1  11        9.65        9.16      1.14 o 
   9   1  11       47.46       53.04      3.14 o 
  -4   2  11      210.54      201.22      3.25 o 
  -3   2  11       21.79       17.65      1.64 o 
  -2   2  11      317.52      335.93     16.79 o 
  -1   2  11        3.03        3.04      0.94 o 
   0   2  11      650.85      623.79     14.40 o 
   1   2  11      987.27     1005.62     13.92 o 
   2   2  11     1044.13     1026.90     18.89 o 
   3   2  11        1.29        2.00      0.89 o 
   5   2  11       54.31       53.80      2.21 o 
   6   2  11      135.51      135.67      3.49 o 
   7   2  11      229.79      230.36      4.73 o 
   8   2  11       72.73       67.44      2.28 o 
  -4   3  11      228.35      201.80     11.21 o 
  -3   3  11      106.90       94.09      4.57 o 
  -2   3  11       11.95       13.86      2.17 o 
  -1   3  11        0.50        0.84      0.65 o 
   0   3  11      434.10      427.41      7.21 o 
   1   3  11        2.92        2.77      0.83 o 
   2   3  11      760.88      756.91     18.20 o 
   3   3  11       65.40       62.33      2.41 o 
   4   3  11      137.41      133.50      3.51 o 
   5   3  11      179.18      179.09      9.02 o 
   6   3  11      139.16      130.57      7.14 o 
   7   3  11       83.36       83.45      9.50 o 
   8   3  11       18.56       20.36      2.11 o 
  -4   4  11      101.46       86.96      2.81 o 
  -3   4  11        8.94        8.20      0.84 o 
  -2   4  11      272.83      264.63      7.30 o 
  -1   4  11       36.07       31.53      2.08 o 
   0   4  11       12.36       11.31      1.49 o 
   1   4  11       19.84       20.48      1.80 o 
   2   4  11      140.79      130.74      4.01 o 
   3   4  11       40.98       40.23      2.32 o 
   4   4  11        6.69        8.65      1.16 o 
   5   4  11       28.51       34.02      2.00 o 
   6   4  11      107.49       98.08      1.94 o 
   7   4  11      173.06      168.77      8.52 o 
  -3   5  11      304.33      311.40     13.76 o 
  -2   5  11       17.75       24.73      1.93 o 
  -1   5  11        7.12        8.98      1.52 o 
   0   5  11       49.14       49.73      2.70 o 
   1   5  11       38.90       38.85      2.45 o 
   2   5  11       61.56       62.95      2.88 o 
   3   5  11     1032.00     1045.90     15.76 o 
   4   5  11       27.44       24.70      1.87 o 
   5   5  11       75.21       79.08      2.77 o 
   6   5  11        9.54        8.49      1.53 o 
   7   5  11       22.08       22.81      1.10 o 
   8   5  11       49.53       43.43      4.61 o 
  -2   6  11       46.11       42.34      2.48 o 
  -1   6  11       67.48       59.85      2.91 o 
   0   6  11       20.62       15.22      1.55 o 
   1   6  11      132.41      131.53      4.61 o 
   2   6  11      433.83      411.08      8.63 o 
   3   6  11       64.02       60.65      2.97 o 
   4   6  11       14.15       11.73      1.61 o 
   5   6  11       12.98       14.60      1.64 o 
   6   6  11       82.08       83.01      2.04 o 
   7   6  11      188.23      174.96      2.62 o 
  -1   7  11       11.96        8.45      1.45 o 
   0   7  11        3.57        3.20      1.16 o 
   1   7  11       11.18       13.90      1.81 o 
   2   7  11      133.49      126.80      3.86 o 
   3   7  11        7.09        6.58      1.49 o 
   4   7  11      215.29      204.64      5.45 o 
   5   7  11       13.37        8.52      1.61 o 
   6   7  11       29.94       25.72      2.13 o 
   0   8  11       13.95       12.45      2.02 o 
   1   8  11      185.58      176.63      5.34 o 
   2   8  11       20.92       18.92      2.08 o 
   3   8  11        1.51        2.71      1.01 o 
   4   8  11        7.22        7.22      1.70 o 
   0  -6  12        8.40        9.42      1.89 o 
   1  -6  12        4.09        5.30      1.44 o 
   2  -6  12      104.89      112.06      4.58 o 
   3  -6  12       74.26       80.72      3.46 o 
   4  -6  12       10.26       14.07      2.11 o 
  -1  -5  12      154.62      172.62      5.41 o 
   0  -5  12       31.55       34.41      2.43 o 
   1  -5  12        0.21        1.73      1.18 o 
   2  -5  12        6.90        7.98      1.57 o 
   3  -5  12       15.72       14.25      1.60 o 
   4  -5  12      121.38      141.56      4.84 o 
   5  -5  12       35.96       41.37      2.68 o 
  -2  -4  12       50.08       48.96      2.58 o 
  -1  -4  12        7.31        9.48      1.60 o 
   0  -4  12        7.64        9.54      1.61 o 
   1  -4  12       16.48       18.63      1.88 o 
   2  -4  12      127.63      133.17      4.38 o 
   3  -4  12       83.69       79.27      3.33 o 
   4  -4  12      147.55      142.99      3.75 o 
   5  -4  12       87.63       79.75      3.17 o 
   6  -4  12        0.34        2.82      2.05 o 
  -3  -3  12      111.65      111.81      3.87 o 
  -2  -3  12      315.09      339.42      8.29 o 
  -1  -3  12      290.18      311.95      8.51 o 
   0  -3  12       18.28       20.04      1.81 o 
   1  -3  12       40.67       38.76      2.48 o 
   2  -3  12        3.46        2.84      0.99 o 
   3  -3  12        4.70        6.15      1.43 o 
   4  -3  12       38.81       32.26      2.09 o 
   5  -3  12       64.39       49.66      2.47 o 
   6  -3  12       18.15       20.53      2.11 o 
   7  -3  12      180.18      197.28      6.01 o 
  -3  -2  12        2.94        3.65      1.14 o 
  -2  -2  12       20.61       24.07      1.81 o 
  -1  -2  12       35.11       39.14      2.13 o 
   0  -2  12       94.32      111.34      3.80 o 
   1  -2  12      455.51      462.87      9.29 o 
   2  -2  12      395.61      373.25      7.71 o 
   3  -2  12      371.85      365.62      6.97 o 
   4  -2  12       19.68       16.73      1.60 o 
   5  -2  12       16.34       18.16      1.74 o 
   6  -2  12       37.14       38.40      2.19 o 
   7  -2  12        0.53        1.41      0.94 o 
   8  -2  12        9.39        7.57      1.35 o 
  -3  -1  12      159.72      156.32      4.75 o 
  -2  -1  12      285.32      300.66      7.47 o 
  -1  -1  12        9.60        7.04      1.26 o 
   0  -1  12        2.02        2.38      0.85 o 
   1  -1  12       14.89       16.21      1.70 o 
   2  -1  12       68.78       58.57      2.52 o 
   3  -1  12       97.12       71.32      2.91 o 
   4  -1  12      383.44      384.43      6.76 o 
   5  -1  12      164.97      158.79      3.98 o 
   6  -1  12      144.33      144.78      3.79 o 
   7  -1  12        1.62        2.59      1.72 o 
   8  -1  12       20.31       17.91      1.66 o 
  -3   0  12       20.67       23.69      1.93 o 
  -2   0  12       55.64       58.35      2.51 o 
  -1   0  12      275.52      282.89      6.33 o 
   0   0  12      534.55      541.27      7.54 o 
   1   0  12      919.81      947.59     22.55 o 
   2   0  12      478.01      450.02     11.14 o 
   3   0  12        6.08        5.24      1.18 o 
   4   0  12      126.41      105.84      3.11 o 
   5   0  12        0.98        3.99      1.77 o 
   6   0  12        1.27        2.27      1.35 o 
   7   0  12       12.45       10.53      1.45 o 
   8   0  12        3.78        5.25      1.18 o 
  -4   1  12      174.08      179.77      4.76 o 
  -3   1  12       38.65       35.65      1.99 o 
  -2   1  12        0.82        2.27      1.53 o 
  -1   1  12       25.15       25.10      1.80 o 
   0   1  12       14.13       13.50      1.57 o 
   1   1  12      163.68      166.65      4.12 o 
   2   1  12       15.65       19.16      1.63 o 
   3   1  12      993.85      985.56     18.32 o 
   4   1  12      369.10      413.17      7.48 o 
   5   1  12      161.47      170.48      3.94 o 
   6   1  12       40.71       34.22      1.84 o 
   7   1  12        8.71        7.63      1.29 o 
   8   1  12       15.63       20.89      1.89 o 
  -4   2  12      225.75      235.03      6.73 o 
  -3   2  12        5.53        5.57      1.33 o 
  -2   2  12      145.12      142.45      4.11 o 
  -1   2  12      636.45      677.69     12.52 o 
   0   2  12      530.88      545.78      8.30 o 
   1   2  12       22.23       21.72      1.80 o 
   2   2  12        0.58        4.77      1.85 o 
   3   2  12        7.78        7.52      1.20 o 
   4   2  12        1.80        4.19      2.00 o 
   5   2  12       15.18       16.00      1.62 o 
   6   2  12        1.80        3.92      1.08 o 
   7   2  12       59.44       53.72      2.34 o 
   8   2  12      118.63       95.66      3.14 o 
  -3   3  12        0.48        0.81      0.50 o 
  -2   3  12      253.25      252.31      5.98 o 
  -1   3  12      132.02      123.95      3.98 o 
   0   3  12      270.13      279.78      5.81 o 
   1   3  12        9.82       11.40      1.59 o 
   2   3  12      816.64      813.66     19.62 o 
   3   3  12      776.21      787.97     11.55 o 
   4   3  12      219.73      220.74      6.12 o 
   5   3  12        2.52        4.59      1.01 o 
   6   3  12       17.95       19.72      1.72 o 
   7   3  12        0.18        3.10      1.97 o 
   8   3  12      120.58      106.63      2.72 o 
  -3   4  12      107.26      106.47      9.38 o 
  -2   4  12       92.90       85.72      8.28 o 
  -1   4  12      154.86      161.56      4.20 o 
   0   4  12       55.95       56.16      2.76 o 
   1   4  12       61.21       52.85      2.61 o 
   2   4  12        1.12        1.05      1.66 o 
   3   4  12       35.72       31.94      2.11 o 
   4   4  12      235.21      230.11      6.26 o 
   5   4  12        9.99        9.67      1.50 o 
   6   4  12      209.91      228.60      6.49 o 
   7   4  12      224.21      225.74      6.05 o 
   8   4  12       42.80       37.87      2.41 o 
  -2   5  12       58.21       53.34      2.53 o 
  -1   5  12       60.02       53.20      2.58 o 
   0   5  12      144.90      151.01      4.14 o 
   1   5  12      302.69      316.17      6.55 o 
   2   5  12       97.04       97.36      3.37 o 
   3   5  12      352.26      366.57      8.79 o 
   4   5  12        0.02        2.57      1.81 o 
   5   5  12       34.81       35.70      2.34 o 
   6   5  12        0.77        1.85      0.77 o 
   7   5  12       69.29       70.39      3.75 o 
  -2   6  12        7.13        6.19      1.32 o 
  -1   6  12        2.62        2.45      1.09 o 
   0   6  12        1.39        3.63      1.79 o 
   1   6  12       35.13       30.20      2.36 o 
   2   6  12       41.85       47.27      2.79 o 
   3   6  12      210.08      225.04      5.78 o 
   4   6  12      178.81      189.27      4.77 o 
   5   6  12      205.66      204.97      4.85 o 
   6   6  12       87.13       80.74      3.02 o 
   0   7  12      129.04      138.83      4.71 o 
   1   7  12       81.29       79.45      3.59 o 
   2   7  12      126.49      121.82      3.91 o 
   3   7  12      102.36       84.58      3.22 o 
   4   7  12      233.40      241.41      6.28 o 
   5   7  12        0.08        1.75      1.90 o 
   0  -5  13        0.08        1.42      1.92 o 
   1  -5  13        7.89        6.12      1.66 o 
   2  -5  13      466.44      545.45      8.64 o 
   3  -5  13      150.86      138.26      4.24 o 
   4  -5  13       27.12       24.17      2.35 o 
  -1  -4  13       13.23       10.69      1.78 o 
   0  -4  13       25.29       30.61      2.15 o 
   1  -4  13      185.51      195.47      6.10 o 
   2  -4  13       10.21       10.39      1.70 o 
   3  -4  13       28.97       28.69      2.32 o 
   4  -4  13      103.86      124.01      4.01 o 
   5  -4  13       81.15       87.56      3.93 o 
  -2  -3  13        8.72        8.83      1.28 o 
  -1  -3  13       16.53       17.98      1.76 o 
   0  -3  13       45.22       53.02      2.72 o 
   1  -3  13       64.92       73.19      2.95 o 
   2  -3  13       50.16       41.63      2.53 o 
   3  -3  13       11.69        8.37      1.55 o 
   4  -3  13        0.01        1.74      1.70 o 
   5  -3  13        6.60       11.42      1.70 o 
   6  -3  13       16.43       13.41      1.74 o 
  -2  -2  13        5.92        5.35      1.33 o 
  -1  -2  13      119.72      116.56      3.84 o 
   0  -2  13      261.53      269.10      5.40 o 
   1  -2  13       13.79       11.40      1.58 o 
   2  -2  13       26.96       20.04      1.83 o 
   3  -2  13      137.74      131.68      3.52 o 
   4  -2  13       60.67       58.36      2.96 o 
   5  -2  13       38.77       41.51      2.35 o 
   6  -2  13      436.30      471.69      8.46 o 
   7  -2  13       88.73       79.24      3.40 o 
  -3  -1  13      118.10      112.69      3.78 o 
  -2  -1  13       47.47       44.85      2.33 o 
  -1  -1  13       85.81       86.74      3.16 o 
   0  -1  13       58.73       49.67      2.54 o 
   1  -1  13        0.53        1.28      1.50 o 
   2  -1  13       10.09        8.76      1.48 o 
   3  -1  13        0.00        3.28      1.69 o 
   4  -1  13        1.12        1.97      1.71 o 
   5  -1  13        1.11        1.79      1.50 o 
   6  -1  13        3.29        2.84      1.38 o 
   7  -1  13      305.01      345.83      7.49 o 
  -3   0  13       51.51       54.40      2.58 o 
  -2   0  13       76.13       73.47      2.93 o 
  -1   0  13      185.93      181.96      4.55 o 
   0   0  13        0.57        0.91      0.69 o 
   1   0  13       10.55       12.21      1.66 o 
   2   0  13        0.26        1.86      1.70 o 
   3   0  13       12.45       14.00      1.80 o 
   4   0  13       22.47       21.30      1.99 o 
   5   0  13      206.16      202.47      4.76 o 
   6   0  13       74.58       83.56      3.08 o 
   7   0  13       21.87       28.09      2.21 o 
  -3   1  13       84.97       80.33      3.44 o 
  -2   1  13        2.29        1.74      0.79 o 
  -1   1  13       15.33       14.89      1.76 o 
   0   1  13        9.18        9.65      1.48 o 
   1   1  13       32.82       31.77      1.99 o 
   2   1  13        9.56       13.80      1.69 o 
   3   1  13      179.58      166.63      4.50 o 
   4   1  13       22.64       14.58      1.39 o 
   5   1  13       22.14       26.97      2.00 o 
   6   1  13       91.77      103.65      3.31 o 
   7   1  13       18.14       13.38      1.56 o 
   8   1  13      280.52      278.95      6.33 o 
  -3   2  13      312.83      330.21      8.98 o 
  -2   2  13      888.14      934.71     17.04 o 
  -1   2  13        0.37        2.71      1.95 o 
   0   2  13        3.79        3.52      1.29 o 
   1   2  13        9.16       10.66      1.51 o 
   2   2  13       21.59       20.97      1.95 o 
   3   2  13        0.23        2.68      1.33 o 
   4   2  13       23.19       24.63      1.98 o 
   5   2  13      171.45      165.60      5.22 o 
   6   2  13        2.01        2.01      0.86 o 
   7   2  13        1.86        0.63      0.64 o 
  -2   3  13      103.77      102.53      3.56 o 
  -1   3  13       65.97       63.07      3.03 o 
   0   3  13        8.50       11.47      1.83 o 
   1   3  13        6.50       15.22      1.68 o 
   2   3  13      343.82      343.38      7.41 o 
   3   3  13       54.35       54.57      2.52 o 
   4   3  13      203.76      212.57      4.88 o 
   5   3  13       20.29       22.63      2.05 o 
   6   3  13      180.02      175.49      4.44 o 
   7   3  13       64.05       59.40      2.66 o 
  -2   4  13       63.33       74.89      3.50 o 
  -1   4  13      117.47      107.79      3.46 o 
   0   4  13       82.07       85.95      3.42 o 
   1   4  13        3.31        4.00      1.63 o 
   2   4  13      224.90      216.75      6.02 o 
   3   4  13       23.40       26.07      2.10 o 
   4   4  13       48.07       45.54      2.40 o 
   5   4  13       13.42       13.37      1.93 o 
   6   4  13       20.18       19.02      1.90 o 
   7   4  13       54.57       56.89      3.02 o 
  -1   5  13      106.32      115.61      3.86 o 
   0   5  13      158.62      166.29      5.14 o 
   1   5  13      439.92      457.26     10.68 o 
   2   5  13        4.48        4.03      1.36 o 
   3   5  13       30.06       29.10      2.15 o 
   4   5  13      120.94      129.29      3.91 o 
   5   5  13        6.12        6.81      1.60 o 
   6   5  13      130.40      138.36      4.14 o 
   0   6  13       31.88       33.55      2.73 o 
   1   6  13        0.25        3.53      2.38 o 
   2   6  13        1.26        2.74      1.00 o 
   3   6  13        2.74        3.03      1.19 o 
   4   6  13       22.97       21.01      2.21 o 
   5   6  13      236.78      241.46      6.68 o 
   2   7  13       76.79       77.20      3.74 o 
   3   7  13       76.45       77.76      3.64 o 
   4   7  13       13.22       20.17      2.65 o 
   1  -4  14        7.34       12.66      2.04 o 
   2  -4  14       48.05       46.28      2.86 o 
   3  -4  14        4.39        4.51      1.52 o 
   4  -4  14       16.23       16.60      1.88 o 
   0  -3  14       79.25       87.29      3.55 o 
   1  -3  14      481.44      507.28     11.63 o 
   2  -3  14       61.37       49.34      2.73 o 
   3  -3  14      219.08      224.96      5.82 o 
   4  -3  14        0.36        3.34      2.01 o 
   5  -3  14       15.93       19.29      2.18 o 
  -1  -2  14       27.36       27.03      2.27 o 
   0  -2  14       29.73       41.78      2.71 o 
   1  -2  14       45.93       55.30      2.70 o 
   2  -2  14        0.92        3.71      1.38 o 
   3  -2  14       71.84       71.26      3.07 o 
   4  -2  14      323.03      308.38      8.57 o 
   5  -2  14      443.53      468.52      7.44 o 
   6  -2  14      110.88      120.72      4.09 o 
  -2  -1  14       71.49       81.19      3.39 o 
  -1  -1  14      104.09      105.27      3.39 o 
   0  -1  14      377.69      385.83      8.36 o 
   1  -1  14       67.62       61.81      2.69 o 
   2  -1  14       96.24      107.15      3.81 o 
   3  -1  14       28.03       27.26      2.11 o 
   4  -1  14        0.28        0.31      1.42 o 
   5  -1  14        6.33        8.67      1.78 o 
   6  -1  14       14.22       10.34      1.35 o 
  -2   0  14       24.18       24.57      2.16 o 
  -1   0  14        0.12        2.15      1.82 o 
   0   0  14       46.02       49.20      2.36 o 
   1   0  14       27.78       33.45      2.42 o 
   2   0  14      149.82      154.13      4.29 o 
   3   0  14      435.16      425.72      8.84 o 
   4   0  14      521.11      573.86     13.08 o 
   5   0  14      160.12      162.98      5.41 o 
   6   0  14        2.85        4.92      1.38 o 
   7   0  14       13.27       16.12      1.87 o 
  -2   1  14        1.53        1.35      0.72 o 
  -1   1  14       65.41       65.19      2.91 o 
   0   1  14       82.20       84.42      3.15 o 
   1   1  14        1.78        4.58      1.40 o 
   2   1  14       26.91       26.39      2.10 o 
   3   1  14       13.03       10.34      1.34 o 
   4   1  14       20.71       21.18      2.12 o 
   5   1  14      134.21      124.04      3.70 o 
   6   1  14      196.50      197.11      4.87 o 
   7   1  14       62.60       53.82      2.60 o 
  -2   2  14       47.91       46.40      2.47 o 
  -1   2  14        0.00        2.51      2.06 o 
   0   2  14       22.01       22.43      1.97 o 
   1   2  14      236.05      247.66      7.14 o 
   2   2  14      297.14      286.93      7.77 o 
   3   2  14      230.88      233.30      5.11 o 
   4   2  14       40.72       43.91      2.65 o 
   5   2  14        0.59        3.38      2.16 o 
   6   2  14        0.21        2.18      1.49 o 
   7   2  14        0.06        0.18      1.36 o 
  -1   3  14        8.28        7.67      1.43 o 
   0   3  14       30.66       26.84      2.29 o 
   1   3  14        0.33        5.30      2.18 o 
   2   3  14        8.95        6.11      1.31 o 
   3   3  14       80.21       76.35      3.23 o 
   4   3  14      121.85      127.70      4.51 o 
   5   3  14      144.72      157.05      4.65 o 
   6   3  14       87.57       88.39      3.63 o 
   7   3  14      399.08      389.35      9.28 o 
  -1   4  14       15.82       19.63      2.12 o 
   0   4  14       56.04       52.26      3.01 o 
   1   4  14       19.56       17.56      2.02 o 
   2   4  14       63.45       55.61      2.86 o 
   3   4  14       54.36       54.54      2.94 o 
   4   4  14       38.66       42.40      2.64 o 
   5   4  14       76.03       76.32      3.21 o 
   6   4  14        7.71        9.48      1.63 o 
   0   5  14        1.03        0.98      0.78 o 
   1   5  14      115.55      114.34      4.52 o 
   2   5  14        0.01        0.53      1.97 o 
   3   5  14      150.01      141.23      4.04 o 
   4   5  14      254.70      283.82      7.47 o 
   5   5  14       55.45       50.06      2.83 o 
   2   6  14       14.77       12.70      1.71 o 
   3   6  14        8.11        8.36      1.75 o 
   4   6  14        0.30        2.10      1.28 o 
   2  -3  15       51.60       71.25      3.53 o 
   3  -3  15       12.04       13.05      1.93 o 
   1  -2  15      126.14      139.09      4.83 o 
   2  -2  15      115.51      117.63      4.23 o 
   3  -2  15       99.78       98.41      3.62 o 
   4  -2  15       23.20       29.16      2.46 o 
   5  -2  15       19.34       15.35      1.82 o 
   0  -1  15      163.61      162.68      4.41 o 
   1  -1  15       21.65       27.61      2.24 o 
   2  -1  15      120.94      130.28      4.07 o 
   3  -1  15        2.23        3.83      1.52 o 
   4  -1  15        0.00        2.59      1.58 o 
   5  -1  15        1.32        4.32      2.09 o 
   0   0  15      114.73      115.58      3.85 o 
   1   0  15       82.13       82.12      3.30 o 
   2   0  15      315.68      346.73      9.07 o 
   3   0  15      149.19      140.68      4.00 o 
   4   0  15        8.72        8.62      1.83 o 
   5   0  15       10.11        6.81      1.58 o 
   6   0  15        1.21        3.71      1.36 o 
   0   1  15        0.09        1.30      1.43 o 
   1   1  15      112.28      110.47      3.45 o 
   2   1  15        0.18        4.45      2.04 o 
   3   1  15      104.92       98.33      3.74 o 
   4   1  15       15.24       10.86      1.72 o 
   5   1  15       47.66       48.83      2.72 o 
   6   1  15      185.53      192.65      5.69 o 
   0   2  15       85.16       84.73      3.79 o 
   1   2  15      301.50      326.69      7.46 o 
   2   2  15      364.09      364.97      7.45 o 
   3   2  15       64.72       61.90      3.11 o 
   4   2  15       43.25       47.95      2.70 o 
   5   2  15       13.86       18.84      2.35 o 
   6   2  15       27.38       33.60      2.60 o 
   0   3  15        0.14        3.80      2.43 o 
   1   3  15        0.51        5.40      2.52 o 
   2   3  15      125.40      123.95      3.83 o 
   3   3  15       25.00       27.35      2.49 o 
   4   3  15       90.07       97.71      3.67 o 
   5   3  15      193.21      219.36      5.95 o 
   1   4  15      321.51      326.59      7.03 o 
   2   4  15      108.70      116.74      3.85 o 
   3   4  15       11.75        8.74      1.85 o 
   4   4  15        8.05       15.41      2.43 o 
   5   4  15       15.66       16.72      2.05 o 
   2   0  16       10.47       15.26      2.03 o 
   3   0  16       77.43       85.76      3.74 o 
   4   0  16        5.99        5.58      1.34 o 
   2   1  16      177.62      183.25      5.19 o 
   3   1  16        3.84        5.11      1.39 o 
   4   1  16      153.80      170.42      4.89 o 
   2   2  16        3.04        4.88      1.65 o 
   3   2  16       13.13       13.20      2.01 o 
   4   2  16        1.14        2.03      2.03 o 
                                                 
